# Supplementary material for: Recharacterization of the mammalian cytosolic type 2 (R)-β-hydroxybutyrate dehydrogenase as 4-oxo-l-proline reductase (EC 1.1.1.104)
Source: J Biol Chem. 2022 Feb 10;298(3):101708. doi: 10.1016/j.jbc.2022.101708 (PMC8914325; doi:10.1016/j.jbc.2022.101708)
Supplement: Supplemental File 1 [file mmc2.xlsx]

## Sheet: Fraction_28
	Table 2. Proteins and peptides identified in the fraction 28 of Superdex 200 purification stage that was submitted to trypsin digestion and MS/MS analysis
	Identification was performed with the use of the ProteinLynx Global Server 2.4 software (Waters)
	OK column indicates whether the protein or peptide match has been determined as good (2), possible (1) or poor (0).
	OK	Accession	Entry	Description	mW (Da)	pI (pH)	PLGS Score	Peptides	Theoretical Peptides	Coverage (%)	Precursor RMS Mass Error (ppm)	Products	Digest Peptides	Modified Peptides	Products RMS Mass Error (ppm)	Products RMS RT Error (min)	Amount (fmol)	Amount (ngrams)	Protein ID
	2	NP_071565.2	NP_071565.2	60 kDa heat shock protein mitochondrial Rattus norvegicus	60917	5.8044	65806.8	69	53	79.9302	1.2878	1120	45	0	4.0196	0.0187091	0	0	51842
	2	NP_001303262.1	NP_001303262.1	L lactate dehydrogenase B chain isoform Ldhbx Rattus norvegicus	37307	5.8037	20895.2	21	24	50.1466	1.5668	257	19	0	4.0586	0.0170284	0	0	62477
	2	NP_071966.1	NP_071966.1	ornithine aminotransferase mitochondrial precursor Rattus norvegicus	48302	6.5623	20352.5	27	32	64.2369	1.2366	355	25	1	4.3149	0.0213352	0	0	61588
	2	NP_113698.1	NP_113698.1	isocitrate dehydrogenase NADP cytoplasmic Rattus norvegicus	46704	6.566	18164.1	30	35	61.5942	1.6852	364	26	0	4.2845	0.0211468	0	0	61422
	2	NP_001008323.1	NP_001008323.1	serine hydroxymethyltransferase mitochondrial Rattus norvegicus	55729	8.1749	8294.88	23	46	55.754	1.8269	213	21	0	3.8254	0.0198164	0	0	64812
	2	NP_001099943.1	NP_001099943.1	3 hydroxybutyrate dehydrogenase type 2 Rattus norvegicus	27660	6.1719	6976.78	10	22	33.3333	1.4153	118	7	0	3.8373	0.0134939	0	0	54229
	2	NP_059015.1	NP_059015.1	protein disulfide isomerase A3 precursor Rattus norvegicus	56553	5.8068	6085.69	20	53	26.7327	1.9794	164	14	0	3.5373	0.0206908	0	0	49344
	2	NP_001007723.1	NP_001007723.1	hemoglobin alpha 2 Rattus norvegicus	15274	8.4873	5305.58	5	10	43.662	1.2049	45	4	0	5.21	0.0155562	0	0	58929
	2	NP_955417.1	NP_955417.1	dihydrolipoyl dehydrogenase mitochondrial precursor Rattus norvegicus	54004	7.7646	5272.02	8	31	25.5403	0.8215	102	8	0	5.234	0.0201725	0	0	53959
	2	NP_062230.1	NP_062230.1	ezrin Rattus norvegicus	69347	5.7343	5127.57	18	72	23.7201	1.4453	195	14	0	4.0828	0.0182774	0	0	50722
	2	NP_001099445.1	NP_001099445.1	adenylosuccinate synthetase isozyme 2 Rattus norvegicus	50053	5.9451	4400.9	12	32	33.3333	1.9509	106	12	0	4.2042	0.0186041	0	0	57590
	2	NP_077327.1	NP_077327.1	heat shock cognate 71 kDa protein Rattus norvegicus	70827	5.1998	3545.83	12	50	22.6006	7.3588	116	12	0	5.3774	0.0180994	0	0	51266
	2	NP_058889.1	NP_058889.1	kynurenine alpha aminoadipate aminotransferase mitochondrial Rattus norvegicus	47753	7.9766	3483.16	6	32	13.8824	1.6474	60	6	0	4.9315	0.0160229	0	0	51440
	2	NP_001094480.1	NP_001094480.1	enoyl CoA hydratase domain containing protein 3 mitochondrial precursor Rattus norvegicus	32364	8.7191	2880.51	4	24	16.6667	0.5417	36	4	0	3.875	0.0293199	0	0	50286
	2	NP_001011910.1	NP_001011910.1	cytosol aminopeptidase Rattus norvegicus	56114	6.8439	2736.27	12	42	32.948	1.253	85	12	0	3.9797	0.0156248	0	0	50636
	2	NP_112265.1	NP_112265.1	4 aminobutyrate aminotransferase mitochondrial Rattus norvegicus	56418	8.101	2059.25	5	41	11.6	0.7434	35	5	0	6.2558	0.0235783	0	0	61472
	2	NP_112293.1	NP_112293.1	glycine amidinotransferase mitochondrial precursor Rattus norvegicus	48211	7.2294	2003.49	4	35	14.8936	1.4584	30	4	0	5.7735	0.0221117	0	0	49513
	2	NP_036714.2	NP_036714.2	haptoglobin precursor Rattus norvegicus	38538	6.0861	1613.12	5	26	15.8501	1.5477	37	5	0	3.6924	0.015191	0	0	58947
	2	NP_112346.1	NP_112346.1	plastin 3 Rattus norvegicus	70704	5.2125	1404.56	3	55	6.5079	0.5061	30	3	0	2.614	0.0119294	0	0	50093
	2	NP_150237.1	NP_150237.1	hemoglobin subunit beta 1 Rattus norvegicus	15969	8.2463	1129.92	2	13	15.6463	1.2668	10	2	0	1.5216	0.0145725	0	0	51001
	2	NP_001099825.1	NP_001099825.1	4 hydroxy 2 oxoglutarate aldolase mitochondrial Rattus norvegicus	34442	8.2597	1024.78	3	22	16.5109	1.266	23	3	0	6.8328	0.0223602	0	0	63805
	2	NP_001129343.1	NP_001129343.1	inorganic pyrophosphatase 2 mitochondrial Rattus norvegicus	37818	6.7524	978.874	3	27	13.3333	1.8893	32	3	0	5.9958	0.0187391	0	0	53676
	2	NP_942075.1	NP_942075.1	phosphoenolpyruvate carboxykinase cytosolic GTP Rattus norvegicus	69371	6.0535	941.378	5	57	12.8617	1.221	33	5	0	7.7789	0.0212168	0	0	60717
	2	NP_001296451.1	NP_001296451.1	fetuin B isoform 1 precursor Rattus norvegicus	43141	7.3138	761.039	5	28	18.3206	11.1625	29	4	0	8.4796	0.0253674	0	0	52901
	2	NP_001006996.1	NP_001006996.1	acetyl CoA acetyltransferase cytosolic Rattus norvegicus	41082	6.9307	714.246	5	25	25.4408	1.4501	22	5	0	6.0798	0.0216622	0	0	59430
	2	NP_620802.2	NP_620802.2	dimethylglycine dehydrogenase mitochondrial precursor Rattus norvegicus	95917	6.8079	705.479	6	64	12.3687	0.8238	42	6	0	3.6396	0.0237816	0	0	59401
	2	NP_808789.1	NP_808789.1	nicotinamide phosphoribosyltransferase Rattus norvegicus	55403	6.7421	610.16	2	47	6.9246	1.2694	20	2	0	4.1906	0.0138981	0	0	50010
	2	NP_058682.2	NP_058682.2	medium chain specific acyl CoA dehydrogenase mitochondrial precursor Rattus norvegicus	46541	8.4974	579.854	4	32	11.4014	0.6212	20	4	0	3.4843	0.0196068	0	0	55245
	2	NP_001019925.1	NP_001019925.1	GMP synthase glutamine hydrolyzing Rattus norvegicus	76708	6.1857	542.679	7	67	14.43	3.2741	48	6	0	5.0931	0.0183039	0	0	58319
	2	NP_001257781.1	NP_001257781.1	aromatic L amino acid decarboxylase isoform a Rattus norvegicus	54018	6.5283	511.699	4	31	12.9167	0.5623	23	4	0	9.2542	0.0166722	0	0	49856
	2	NP_001338910.1	NP_001338910.1	thioredoxin reductase 1 cytoplasmic isoform 1 Rattus norvegicus	54471	6.0363	451.518	2	32	6.4128	0.5692	16	2	0	6.7468	0.0202965	0	0	51759
	2	NP_058929.1	NP_058929.1	4 hydroxyphenylpyruvate dioxygenase Rattus norvegicus	45083	6.3019	277.676	3	33	13.2316	1.0193	18	3	0	5.7646	0.0245654	0	0	61770
	2	NP_036948.2	NP_036948.2	alpha methylacyl CoA racemase Rattus norvegicus	41725	6.2303	251.074	2	29	6.8063	2.1157	9	2	0	2.8352	0.0184451	0	0	53237
	2	NP_110490.1	NP_110490.1	moesin Rattus norvegicus	67696	6.1155	239.577	6	64	11.0919	1.4696	37	6	0	3.4005	0.0209076	0	0	51245
	2	XP_006231272.1	XP_006231272.1	PREDICTED glycine dehydrogenase decarboxylating mitochondrial isoform X1 Rattus norvegicus	113532	6.934	178.537	4	74	7.5195	1.7264	20	4	0	4.0092	0.0135432	0	0	41945
	2	NP_001034090.1	NP_001034090.1	heat shock protein 75 kDa mitochondrial precursor Rattus norvegicus	80410	6.5826	123.488	3	68	5.949	2.0762	23	2	0	6.2997	0.0151744	0	0	50389
Peptides
		Accession	OK	Precursor MH+ (Da)	z	Peptide MH+ (Da)	MH+ Error (Da)	MH+ Error (ppm)	Score	Start	End	Sequence	Modifications	Retention Time (min)	Query Tool	Intensity	Peptide Type	Products	BY Matches	Products RMS Mass Error (ppm)	Products RMS RT Error (min)	Protein ID
		NP_071565.2	2	2560.25	2.76	2560.25	-0.0042	-1.6497	10.2882	97	121	(K)LVQDVANNTNEEAGDGTTTATVLAR(S)		59.6892	PLGS Databank Search	0	Pass One Match	77	b2b3b4b4*b4°b5b5°b6b7b7*b8*b9b9*b9°b10b10°b11b11*b12b12*b13b13*b14b14*b15b16b16*b17b17°b18b18°b19°b20°b21b21°b22°b23b24b25b25°y1y2y3y4y5y6y6°y7y7°y8y8°y9y9°y10y10°y11y11°y12y12°y13y13°y14y14°y15y15°y16y17°y18y18°y19y19°y20y20°y22y23y23°y25	4.0128	0.0097	51842,
			2	1905.06	2.93	1905.06	-5.0E-4	-0.2398	10.0614	251	268	(K)ISSVQSIVPALEIANAHR(K)		83.7381	PLGS Databank Search	0	Pass One Match	45	b2b2°b3b3°b4b4°b5b6b6°b7b8b8°b10b10°b18y1y2y3y4y4*y5y5*y6y6*y7y7°y8y9y9*y10y10*y10°y11y11*y12y13y14y14°y15y16y16*y16°y17y17°y18	5.7124	0.0231	51842,
			2	1922.96	2.9	1922.95	-5.0E-4	-0.2834	10.0485	206	221	(K)TLNDELEIIEGMKFDR(G)		95.7849	PLGS Databank Search	0	Missed Cleavage	38	b1b1°b2b2°b3b3*b4b4*b4°b5b5°b6b6°b7b7°b16y1y2y3y4y5y6y7y7°y8y8°y9y10y10°y11y12y12°y13y14y14*y15y15*y16	5.2893	0.0194	51842,
			2	2113.15	2.78	2113.14	0.0028	1.3376	9.9897	38	58	(R)ALMLQGVDLLADAVAVTMGPK(G)		135.662	PLGS Databank Search	0	Pass One Match	34	b2b3b4b5b6b7b8b8*b9b9*b9°b10b11b12b13b15b16y2y3y4y5y6y7y8y9y10y11y12y13y14y16y17y18y21	2.4714	0.0161	51842,
			2	2532.2	2.47	2532.2	0.0028	1.0902	9.9676	494	516	(K)ILQSSSEVGYDAMLGDFVNMVEK(G)		116.57	PLGS Databank Search	0	Pass One Match	46	b2b3b5b5°b6b6°b7b7°b8b8°b9b10b10°b11b12b12°b13b13°b14b15b16b17b18b20b23y1y2y2°y3y4y5y5*y6y7y7°y8y9y10y11y12y13y14y16y20y21y23	5.4405	0.0189	51842,
			2	1684.91	2.21	1684.91	0.0013	0.7673	9.9246	430	446	(R)AAVEEGIVLGGGCALLR(C)	Carbamidomethyl C (13)	84.513	PLGS Databank Search	0	Pass One Match	31	b2b3b4b5b6b6°b7b7°b8b8°b9b10b11b15b16b17y2y3y4y5y6y7y8y9y10y11y12y13y14y15y17	2.3655	0.0282	51842,
			2	901.538	1.91	901.535	4.0E-4	0.4434	9.911	397	405	(K)LSDGVAVLK(V)		50.3689	PLGS Databank Search	0	Pass One Match	20	b2b2°b3°b4b5b6b6°b7b7°b8y1y2y3y4y5y6y7y8y8°y9	1.8998	0.0119	51842,
			2	1556.91	2.82	1556.91	-8.0E-4	-0.503	9.9003	143	157	(R)GVMLAVDAVIAELKK(Q)		108.868	PLGS Databank Search	0	Pass One Match	21	b2b3b4b5b6b7b8b8°y3y4y4°y5y6y7y8y9y10y11y12y13y15	2.4824	0.0198	51842,
			2	1233.6	1.97	1233.6	2.0E-4	0.1811	9.8889	406	417	(K)VGGTSDVEVNEK(K)		31.2457	PLGS Databank Search	0	Pass One Match	25	b2b3b4b5°b6b6°b8b8°b12b12*y2y2°y3y3*y4y5y6y7y8y9y10y10°y11y11°y12	5.0739	0.0147	51842,
			2	2033.15	3.42	2033.15	-9.0E-4	-0.4648	9.8318	250	268	(K)KISSVQSIVPALEIANAHR(K)		77.685	PLGS Databank Search	0	Missed Cleavage	26	b4b5b5°b6b7b7°b8b8°b9b11b13y3y4y4*y5y5*y6y7y7°y8y9y10y10*y11y19y19*	3.4295	0.0136	51842,
			2	2840.56	3.08	2840.55	0.0054	1.9172	9.7974	527	554	(R)TALLDAAGVASLLTTAEAVVTEIPKEEK(D)		138.919	PLGS Databank Search	0	Pass One Match	47	b2b3b4b5b5°b6b6°b7b7°b8b8°b9b9°b10b10°b11b11°b13b28y2y3y3°y4y5y5°y6y7y8y9y10y11y12y13y14y15y16y17y18y19y20y21y22y23y24y25y26y28	2.9404	0.0145	51842,
			2	960.513	1.95	960.511	-2.0E-4	-0.231	9.7878	421	429	(R)VTDALNATR(A)		32.3475	PLGS Databank Search	0	Pass One Match	17	b2b2°b3b3°b4b4°y1y2y4y4*y5y6y7y7°y8y8°y9	1.9104	0.0224	51842,
			2	912.589	1.94	912.588	-8.0E-4	-0.8543	9.7654	293	301	(K)VGLQVVAVK(A)		57.1698	PLGS Databank Search	0	Pass One Match	17	b2b3b4b4*b5b6b8y1y2y3y4y5y6y6*y7y8y9	1.874	0.0118	51842,
			2	1504.76	1.99	1504.76	8.0E-4	0.5351	9.7524	206	218	(K)TLNDELEIIEGMK(F)		92.214	PLGS Databank Search	0	Pass One Match	36	b2b3b4b4*b4°b5b5°b6b6*b6°b7b7°b8b8°b9b10b13b13*y1y2y3y4y4°y5y6y7y7°y8y9y9°y10y11y11*y11°y12y13	4.0895	0.0165	51842,
			2	1630.92	2.71	1630.91	0.0024	1.4772	9.7356	345	359	(K)VGEVIVTKDDAMLLK(G)		69.865	PLGS Databank Search	0	Pass One Match	35	b2b3b3°b4b4°b5b5°b6b7b7°b9b10b11b12b15y1y2y3y4y5y6y7y7°y8y9y9°y10y11y11°y12y13y13°y14y14°y15	4.1255	0.0211	51842,
			2	941.616	2.36	941.614	-2.0E-4	-0.1613	9.7114	463	470	(K)IGIEIIKR(A)		55.7089	PLGS Databank Search	0	Pass One Match	9	b3b4y3y4y5y5°y6y7y8	2.8153	0.0102	51842,
			2	1702.89	2.79	1702.88	0.001	0.6046	9.685	222	236	(R)GYISPYFINTSKGQK(C)		65.0147	PLGS Databank Search	0	Missed Cleavage	19	b2b3b4y1y2*y3y3*y4y5y6y7y7*y8y9y10y11y12y13y15	1.8077	0.0151	51842,
			2	1389.71	1.99	1389.7	0.0015	1.073	9.6605	222	233	(R)GYISPYFINTSK(G)		73.5592	PLGS Databank Search	0	Pass One Match	23	b2b3b4b4°b7b8b12y2y4y4*y4°y5y6y6*y7y7*y7°y8y8°y9y9°y10y12	5.6593	0.0162	51842,
			2	1344.72	1.98	1344.72	0.0015	1.1004	9.5527	61	72	(R)TVIIEQSWGSPK(V)		63.6741	PLGS Databank Search	0	Pass One Match	28	b1°b2b3b3°b4b5b5°b7b9°b12y2y3y3°y4y4°y6y6°y7y7*y7°y8y8°y9y9°y10y10*y10°y12	3.075	0.0245	51842,
			2	1011.57	2.42	1011.57	-3.0E-4	-0.271	9.5452	134	142	(K)GANPVEIRR(G)		31.2579	PLGS Databank Search	0	Pass One Match	17	b3b3*b4b5b5*b6°b8y1y3y4y4°y5y6y7y7*y8y9	3.0038	0.0144	51842,
			2	1156.71	2.7	1156.71	-0.0012	-1.0527	9.4898	471	481	(R)ALKIPAMTIAK(N)		66.8732	PLGS Databank Search	0	Missed Cleavage	13	b3b4b6b8y3y4y5y6y7y7°y8y9y11	2.0153	0.0213	51842,
			2	805.415	1.79	805.412	8.0E-4	0.9762	9.4759	353	359	(K)DDAMLLK(G)		48.2786	PLGS Databank Search	0	Pass One Match	9	b2b3b4b5y1y2y3y5y7	2.0243	0.0074	51842,
			2	1729.85	2.88	1729.85	-0.0027	-1.5575	9.4725	237	250	(K)CEFQDAYVLLSEKK(I)	Carbamidomethyl C (1)	76.8615	PLGS Databank Search	0	Pass One Match	13	b2b3b5b6b7y2y4y5y6y7y8y12y14	3.0099	0.013	51842,
			2	1726.96	2.84	1726.96	-0.002	-1.1502	9.4491	293	309	(K)VGLQVVAVKAPGFGDNR(K)		72.5051	PLGS Databank Search	0	Missed Cleavage	18	b2b3b4b4*b5y2y2*y5y6y7y8y9y10y11y12y13y16y17	3.2226	0.013	51842,
			2	4496.17	3.68	4496.15	0.0034	0.7563	9.362	527	573	(R)TALLDAAGVASLLTTAEAVVTEIPKEEKDPGMGAMGGMGGGMGGGMF(-)		148.637	PLGS Databank Search	0	Pass One Match	26	b3b7b8b9b10b13b15°b16°b18b19b21b22°b23b29b35b47y9y12y24y25y26y27y28y29y31y47	2.6774	0.0245	51842,
			2	1215.66	1.98	1215.66	0.0042	3.4693	9.3324	482	493	(K)NAGVEGSLIVEK(I)		54.4137	PLGS Databank Search	0	Pass One Match	18	b2b2*b3b3*b4b5b12y2y2°y3y4y7y8y8°y9y10y11y12	3.1415	0.0276	51842,
			2	1097.67	2.48	1097.67	-7.0E-4	-0.6675	9.1773	517	526	(K)GIIDPTKVVR(T)		58.1784	PLGS Databank Search	0	Missed Cleavage	13	b2b3b4y3y4y5y5°y6y6°y7y7°y8y10	5.0233	0.0125	51842,
			2	785.515	1.93	785.513	0	0.0111	9.0967	463	469	(K)IGIEIIK(R)		66.1869	PLGS Databank Search	0	Pass One Match	8	b2b4b5y1y2y3y6y7	2.208	0.0084	51842,
			2	1008.54	2.4	1008.54	-0.0012	-1.1962	9.0813	122	130	(R)SIAKEGFEK(I)		29.8963	PLGS Databank Search	0	Pass One Match	14	b2b2°y1y2y2°y3y4y4°y5y5°y6y7y7°y9	4.6359	0.014	51842,
			2	855.47	1.9	855.468	3.0E-4	0.303	9.072	134	141	(K)GANPVEIR(R)		36.6658	PLGS Databank Search	0	Pass One Match	9	b3y1y3y3°y4y5y6y6*y8	2.2164	0.018	51842,
			2	1361.69	2.71	1361.69	-0.001	-0.7427	9.05	406	418	(K)VGGTSDVEVNEKK(D)		26.5358	PLGS Databank Search	0	Pass One Match	11	b2b3y1y2y4y5y6y7y8y9y13	2.7652	0.0132	51842,
			2	1601.75	2.17	1601.75	-3.0E-4	-0.191	9.01	237	249	(K)CEFQDAYVLLSEK(K)	Carbamidomethyl C (1)	85.3632	PLGS Databank Search	0	Pass One Match	12	b2b3b10*y3y4y5y6y7y9y10y11y13	6.4498	0.0254	51842,
			2	743.431	1.78	743.43	0	-0.0062	8.9464	517	523	(K)GIIDPTK(V)		37.2512	PLGS Databank Search	0	Pass One Match	6	b2y3y3°y4y5y7	2.017	0.0059	51842,
			2	3567.78	4	3567.78	-0.0043	-1.2044	8.9451	311	344	(K)NQLKDMAIATGGAVFGEEGLNLNLEDVQAHDLGK(V)		99.926	PLGS Databank Search	0	Pass One Match	13	b9b15b32*y12y15y16y19y20y21y24y25y34y34*	4.9278	0.031	51842,
			2	1914.93	2.86	1914.93	0.0031	1.6411	8.8929	234	249	(K)GQKCEFQDAYVLLSEK(K)	Carbamidomethyl C (4)	78.2927	PLGS Databank Search	0	Missed Cleavage	11	b2b2*y3y4y5y6y7y8y9y14y16	2.414	0.0166	51842,
			2	1804.91	2.77	1804.9	0.0036	1.9876	8.869	203	218	(K)DGKTLNDELEIIEGMK(F)		90.0067	PLGS Databank Search	0	Missed Cleavage	16	b3°b4b4°b5b5°b7b8y3y4y4°y5y6y7y8y16y16*	3.8826	0.0096	51842,
			2	3541.82	3.76	3541.81	0.004	1.142	8.7823	158	191	(K)QSKPVTTPEEIAQVATISANGDKDIGNIISDAMK(K)		105.251	PLGS Databank Search	0	Pass One Match	17	b7°b10b11b12b13b28b34y6y9*y10°y12*y17y18*y20y21y23y31	9.0805	0.0205	51842,
			2	2297.15	2.9	2297.14	0.0052	2.263	8.7711	371	389	(R)IQEITEQLDITTSEYEKEK(L)		72.6987	PLGS Databank Search	0	Pass One Match	14	b1b2b2*b3y1y5y9y15y16y17y18y18*y19y19*	2.8407	0.023	51842,
			2	1428.82	2.28	1428.81	-1.0E-4	-0.0456	8.6333	143	156	(R)GVMLAVDAVIAELK(K)		117.218	PLGS Databank Search	0	Pass One Match	10	b3b4b5b10°y2y4y5y7y8y14	5.5915	0.0183	51842,
			2	1176.59	2	1176.59	-8.0E-4	-0.7093	8.3447	181	191	(K)DIGNIISDAMK(K)		87.0568	PLGS Databank Search	0	Pass One Match	5	b2y5y6y9y11	2.8312	0.0173	51842,
			2	1798.9	3	1798.9	-2.0E-4	-0.1163	8.2742	447	462	(R)CIPALDSLKPANEDQK(I)	Carbamidomethyl C (1)	62.3875	PLGS Databank Search	0	Pass One Match	5	b2b12y4*y7y14	13.2257	0.0492	51842,
			2	1557.84	2.68	1557.84	-0.0017	-1.1058	8.2017	59	72	(K)GRTVIIEQSWGSPK(V)		57.6466	PLGS Databank Search	0	Missed Cleavage	9	b4b5b6b7y2y3y4y4°y14	3.2149	0.0276	51842,
			2	1183.68	2.68	1183.68	-2.0E-4	-0.1655	8.0303	131	141	(K)ISKGANPVEIR(R)		37.1477	PLGS Databank Search	0	Missed Cleavage	4	y6y7y9y11	1.6799	0.0102	51842,
			2	1807.91	2.83	1807.9	0.0034	1.8965	7.8073	219	233	(K)FDRGYISPYFINTSK(G)		74.1258	PLGS Databank Search	0	Missed Cleavage	7	b5b6b7b7°y4y5y15	3.676	0.0127	51842,
			2	1231.64	2.28	1231.64	0.0024	1.9661	7.7636	419	429	(K)DRVTDALNATR(A)		47.7298	PLGS Databank Search	0	Missed Cleavage	4	b5y6y8y11	3.7871	0.0134	51842,
			2	838.445	2	838.442	0.0018	2.177	0	134	141	(K)GANPVEIR(R)		36.657	PLGS Databank Search	0	Neutral Loss (NH3)	1	b2	0.9232	0.0036	51842,
			2	994.546	3	994.543	-1.0E-4	-0.0639	0	134	142	(K)GANPVEIRR(G)		31.2657	PLGS Databank Search	0	Neutral Loss (NH3)	3	b2y7*y9*	1.524	0.0288	51842,
			2	954.548	3	954.548	-0.0025	-2.6702	0	135	142	(G)ANPVEIRR(G)		31.2715	PLGS Databank Search	0	In Source Fragment	11	b2b2*b4y3y4y4°y5y6y7y7*y8	5.7818	0.0182	51842,
			2	727.412	2	727.41	0.001	1.3512	0	136	141	(A)NPVEIR(R)		36.667	PLGS Databank Search	0	In Source Fragment	9	b2*b3*y2y3y3°y4y5y6y6*	2.7122	0.0203	51842,
			2	883.512	2.13	883.511	-3.0E-4	-0.3399	0	136	142	(A)NPVEIRR(G)		31.2664	PLGS Databank Search	0	In Source Fragment	12	b2b2*b3*b4b4°y3y4y4°y5y6y7y7*	2.9944	0.0128	51842,
			2	613.368	1	613.367	0.0015	2.4981	0	137	141	(N)PVEIR(R)		36.6536	PLGS Databank Search	0	In Source Fragment	6	b2b3y3y3°y4y5	2.1526	0.0154	51842,
			2	769.468	2	769.468	-0.002	-2.5387	0	137	142	(N)PVEIRR(G)		31.2673	PLGS Databank Search	0	In Source Fragment	10	b1b2b3b3°b5y3y4y4°y5y6	2.2486	0.0081	51842,
			2	1400.82	2.18	1400.82	7.0E-4	0.527	0	145	157	(V)MLAVDAVIAELKK(Q)		108.871	PLGS Databank Search	0	In Source Fragment	19	b2b3b5b6b7y1y2y3y4y4°y5y6y7y8y9y10y11y12y13	3.0815	0.0205	51842,
			2	1269.78	2	1269.78	8.0E-4	0.6259	0	146	157	(M)LAVDAVIAELKK(Q)		108.873	PLGS Databank Search	0	In Source Fragment	15	b3b4b5b6y3y4y4°y5y6y7y8y9y10y11y12	1.7446	0.0183	51842,
			2	1156.69	2	1156.69	-8.0E-4	-0.7188	0	147	157	(L)AVDAVIAELKK(Q)		108.882	PLGS Databank Search	0	In Source Fragment	13	b2b3°b5y3y4y4°y5y6y7y8y9y10y11	1.5952	0.0272	51842,
			2	2015.15	4	2015.14	5.0E-4	0.2371	0	250	268	(K)KISSVQSIVPALEIANAHR(K)		77.6845	PLGS Databank Search	0	Neutral Loss (H2O)	0		0	0	51842,
			2	1390.78	2	1390.78	-0.0025	-1.8259	0	256	268	(Q)SIVPALEIANAHR(K)		77.703	PLGS Databank Search	0	In Source Fragment	15	b3°y3y4y4*y5y5*y6y7y7*y7°y8y9y10y10*y11	4.234	0.0282	51842,
			2	1190.67	2	1190.66	-5.0E-4	-0.3937	0	258	268	(I)VPALEIANAHR(K)		77.6847	PLGS Databank Search	0	In Source Fragment	17	b2b10y1y2y3y4y4*y5y5*y6y7y7°y8y9y10y10*y11	4.7398	0.021	51842,
			2	1091.6	2	1091.6	-2.0E-4	-0.2092	0	259	268	(V)PALEIANAHR(K)		77.6757	PLGS Databank Search	0	In Source Fragment	12	y3y4y4*y5y5*y6y7y7°y8y9y10y10*	4.4142	0.0146	51842,
			2	828.532	2	828.53	-4.0E-4	-0.4654	0	464	470	(I)GIEIIKR(A)		55.7193	PLGS Databank Search	0	In Source Fragment	10	b2b3y1y2y3y4y5y5°y6y7	2.7882	0.0084	51842,
			2	771.51	2	771.509	-4.0E-4	-0.4639	0	465	470	(G)IEIIKR(A)		55.7208	PLGS Databank Search	0	In Source Fragment	7	b2b2°y3y4y5y5°y6	4.1482	0.0162	51842,
			2	594.398	1.51	594.397	-7.0E-4	-1.1235	0	471	476	(R)ALKIPA(M)		66.8835	PLGS Databank Search	0	In Source Fragment	3	b3b4b6	3.1633	0.0252	51842,
			2	1138.7	3	1138.7	-7.0E-4	-0.6259	0	471	481	(R)ALKIPAMTIAK(N)		66.877	PLGS Databank Search	0	Neutral Loss (H2O)	3	b2y1y2	2.0914	0.008	51842,
			2	972.593	2	972.591	-3.0E-4	-0.3047	0	473	481	(L)KIPAMTIAK(N)		66.8674	PLGS Databank Search	0	In Source Fragment	12	b2b3b4b8y3y4y5y6y7y7°y8y9	2.0819	0.0176	51842,
			2	432.281	1	432.282	-6.0E-4	-1.3613	0	478	481	(M)TIAK(N)		66.8516	PLGS Databank Search	0	In Source Fragment	5	b2b2°b3y3y4	3.5316	0.0115	51842,
			2	573.325	1	573.324	5.0E-4	0.9165	0	519	523	(I)IDPTK(V)		37.2497	PLGS Databank Search	0	In Source Fragment	7	b2y2y2°y3y3°y4y5	2.4383	0.0222	51842,
			2	927.562	2	927.562	-0.0025	-2.7005	0	519	526	(I)IDPTKVVR(T)		58.1749	PLGS Databank Search	0	In Source Fragment	12	b2y1y2y3y4y5y5°y6y6°y7y7°y8	4.7571	0.0133	51842,
			2	814.477	2	814.478	-0.0024	-2.9892	0	520	526	(I)DPTKVVR(T)		58.1772	PLGS Databank Search	0	In Source Fragment	11	b2b2°b3°y3y4y5y5°y6y6°y7y7°	3.6679	0.0216	51842,
			2	808.421	2	808.42	-5.0E-4	-0.6742	0	124	130	(I)AKEGFEK(I)		29.9013	PLGS Databank Search	0	In Source Fragment	11	b2b3b3°y3y4y4°y5y5°y6y7y7°	3.4457	0.0155	51842,
		Accession	OK	Precursor MH+ (Da)	z	Peptide MH+ (Da)	MH+ Error (Da)	MH+ Error (ppm)	Score	Start	End	Sequence	Modifications	Retention Time (min)	Query Tool	Intensity	Peptide Type	Products	BY Matches	Products RMS Mass Error (ppm)	Products RMS RT Error (min)	Protein ID
		NP_001303262.1	2	1760.91	2.67	1760.91	-2.0E-4	-0.0887	9.4744	320	334	(K)SADTLWDIQKDLKDL(X)		102.893	PLGS Databank Search	0	Pass One Match	31	b2b2°b3b4b4°b5b5°b7b12b13b14b15y1y2y2°y3y3°y4y5y6y7y7°y8y9y10y10°y11y12y13y13°y15	2.9828	0.018	62477,
			2	1176.59	1.97	1176.59	0.0028	2.4116	9.2091	320	329	(K)SADTLWDIQK(D)		67.919	PLGS Databank Search	0	Pass One Match	17	b2b3b4b4°b5b5°b10y2y2*y3y4y4*y5y6y7y8y8*	1.6985	0.0125	62477,
			2	1186.64	2.56	1186.64	-0.0038	-3.1874	9.1085	309	318	(K)LKDDEVAQLR(K)		41.4889	PLGS Databank Search	0	Pass One Match	17	b2b3b4b5b6y1y2y3y3*y4y5y6y7y8y8*y9y10	3.1187	0.0074	62477,
			2	1248.61	1.99	1248.6	0.0031	2.4933	9.0691	159	170	(R)VIGSGCNLDSAR(F)	Carbamidomethyl C (6)	39.3841	PLGS Databank Search	0	Pass One Match	14	b2b3y2y3y4y5y6*y7y8y9y10y10°y11y12	2.7713	0.0105	62477,
			2	1510.78	2.68	1510.77	0.0019	1.2296	8.9248	78	91	(K)IVADKDYSVTANSK(I)		36.2594	PLGS Databank Search	0	Pass One Match	25	b2b6b7b8b9b14y2y2°y3y3*y3°y4y4*y5y5*y6y7y8y9y9*y10y11y12y12°y14	3.6066	0.0134	62477,
			2	1666.87	2.02	1666.86	5.0E-4	0.322	8.916	8	23	(K)LIAPVADDETAVPNNK(I)		55.348	PLGS Databank Search	0	Pass One Match	15	b2b3b12y2y4y4*y5y9y9°y10y11y12y13y14y16	3.9254	0.0089	62477,
			2	1532.8	2.66	1532.8	-6.0E-4	-0.4005	8.9158	320	332	(K)SADTLWDIQKDLK(D)		79.6048	PLGS Databank Search	0	Pass One Match	13	b3b4b4°b5°y2y3y4y5y6y7y8y11y13	2.9519	0.0131	62477,
			2	1253.65	1.98	1253.64	0.0037	2.9172	8.8921	234	244	(K)MVVDSAYEVIK(L)		67.5104	PLGS Databank Search	0	Pass One Match	12	b2b3b5y2y3y5y6y7y8y9y10y11	3.1103	0.0163	62477,
			2	957.616	1.97	957.613	6.0E-4	0.6258	8.734	120	127	(K)FIIPQIVK(Y)		83.0172	PLGS Databank Search	0	Pass One Match	7	b2y1y2y3y5y6y8	1.8378	0.0115	62477,
			2	959.554	1.9	959.552	6.0E-4	0.6699	8.6972	300	308	(R)GLTSVINQK(L)		47.0437	PLGS Databank Search	0	Pass One Match	15	b5°b6°b8y3y3*y4y4*y5y5*y6y6*y7y7°y9y9*	3.6084	0.0108	62477,
			2	1871.04	2.84	1871.04	0.0027	1.4588	8.4859	44	60	(K)SLADELALVDVLEDKLK(G)		114.014	PLGS Databank Search	0	Missed Cleavage	14	b2b8y2y3y4y5y6y7y9y10y11y14y15y17	5.978	0.0097	62477,
			2	913.585	1.98	913.583	0	-0.0323	8.4824	92	100	(K)IVVVTAGVR(Q)		49.6395	PLGS Databank Search	0	Pass One Match	9	b2y1y3y4y5y6y7y8y9	1.8635	0.0547	62477,
			2	1304.69	2.4	1304.68	4.0E-4	0.2852	8.3152	319	329	(R)KSADTLWDIQK(D)		59.8422	PLGS Databank Search	0	Missed Cleavage	8	b1b4b8y2y2*y3y5y11	2.229	0.0148	62477,
			2	1556.82	2.78	1556.81	-4.0E-4	-0.2544	8.2823	101	113	(R)QQEGESRLNLVQR(N)		43.4468	PLGS Databank Search	0	Missed Cleavage	7	b1b2*b13y6y10y11y13	1.5102	0.0176	62477,
			2	1924.01	2.81	1924	0.0012	0.6034	8.066	6	23	(K)EKLIAPVADDETAVPNNK(I)		53.7097	PLGS Databank Search	0	Missed Cleavage	5	y4y5y6y7y18	5.8585	0.0173	62477,
			2	1011.57	2.29	1011.57	0.0021	2.0422	7.9927	271	279	(R)IHPVSTMVK(G)		37.3513	PLGS Databank Search	0	Pass One Match	5	y3y5y6y7y9	2.7522	0.0124	62477,
			2	1629.86	2.07	1629.86	0.0018	1.0932	7.5983	44	58	(K)SLADELALVDVLEDK(L)		109.295	PLGS Databank Search	0	Pass One Match	6	b2y6y7y9y12y15	8.5883	0.0238	62477,
			2	1931.94	2.84	1931.94	0.0048	2.4689	7.5839	61	77	(K)GEMMDLQHGSLFLQTPK(I)		81.8832	PLGS Databank Search	0	Pass One Match	10	b2b3y2y5y6y9y10y13y15y17	6.7195	0.0066	62477,
			2	1057.55	2.38	1057.55	0.0018	1.6929	7.1194	171	178	(R)FRYLMAEK(L)		51.5817	PLGS Databank Search	0	Missed Cleavage	7	b2b4b5b6b7y6y8	10.1801	0.0219	62477,
			2	941.543	2	941.542	-5.0E-4	-0.5089	0	300	308	(R)GLTSVINQK(L)		47.0429	PLGS Databank Search	0	Neutral Loss (H2O)	17	b5°b6°b8b9y1y2y2*y3y3*y4y4*y5y5*y6y6*y7y7°	3.3412	0.0132	62477,
			2	993.559	3	993.555	0.001	1.0009	0	271	279	(R)IHPVSTMVK(G)		37.3495	PLGS Databank Search	0	Neutral Loss (H2O)	3	b2y1y2	2.8883	0.0184	62477,
		Accession	OK	Precursor MH+ (Da)	z	Peptide MH+ (Da)	MH+ Error (Da)	MH+ Error (ppm)	Score	Start	End	Sequence	Modifications	Retention Time (min)	Query Tool	Intensity	Peptide Type	Products	BY Matches	Products RMS Mass Error (ppm)	Products RMS RT Error (min)	Protein ID
		NP_071966.1	2	1557.87	2.68	1557.87	-0.0025	-1.6347	9.1692	359	372	(K)ELMKLPSDVVTAVR(G)		75.8118	PLGS Databank Search	313727	Missed Cleavage	20	b3b3°b4b4°b5b5°b8b8°b9°y3y4y5y5°y8y9y9°y10y11y12y14	3.329	0.0125	61588,
			2	3423.77	3	3423.76	0.0067	1.9583	9.0793	218	250	(R)ALQDPNVAAFMVEPIQGEAGVIVPDPGYLTGVR(E)		114.14	PLGS Databank Search	278814	Pass One Match	33	b3b4b5b6b7b8b9b10b12b13b15b16b18b21b22b23y4y5y8y9y10y11y12y13y14y15y17y18y20y21y23y24y33	5.7449	0.0209	61588,
			2	1767.86	2.8	1767.85	-4.0E-4	-0.2059	8.9888	32	46	(K)KTEQGPPSSEYIFER(E)		57.4536	PLGS Databank Search	212823	Missed Cleavage	31	b2b2°b4b4*b5b5*b5°b6b8b8°b9b9°b10b10°b11b15°y1y2y3y4y5y6y6°y7y8y9y9°y10y11y15y15*	3.9975	0.0187	61588,
			2	3979.86	3.04	3979.86	0.0031	0.7786	8.9767	181	217	(R)TLSAVSSSTDPTSYDGFGPFMPGFETIPYNDLPALER(A)		118.48	PLGS Databank Search	307101	Pass One Match	25	b5b10b14°b17b18b20b21b27b27°b32b37y2y5y6y7y10y11y13y16y17y19y22y23y27y37	2.0945	0.0132	61588,
			2	1952.93	2.03	1952.93	2.0E-4	0.124	8.9416	114	129	(R)AFYNNVLGEYEEYITK(L)		100.898	PLGS Databank Search	85578	Pass One Match	22	b2b5b5*b6b6*b7b7*b9b16b16°y2y3y4y5y7y8y9y10y11y12y14y16	6.6894	0.0205	61588,
			2	1492.88	2.83	1492.87	8.0E-4	0.5325	8.903	414	426	(R)LAPPLVIKEDEIR(E)		69.2272	PLGS Databank Search	44221	Pass One Match	12	b2y2y3y4y5y6y7y8y9y10y11y13	1.898	0.0156	61588,
			2	1736.89	3.2	1736.89	0.0028	1.5916	8.8833	50	64	(K)YGAHNYHPLPVALER(G)		56.9169	PLGS Databank Search	259823	Pass One Match	17	b4b5b5*b6b6*b7b8b9y1y2y3y4y5y6y8y9y15	3.0135	0.0248	61588,
			2	2178.14	2.9	2178.13	0.0025	1.1417	8.8549	332	351	(R)IAIAALEVLEEEHLAENADK(M)		92.0672	PLGS Databank Search	79833	Pass One Match	19	b2b3b4b5y2y7y8y9y10y11y12y13y14y15y16y17y18y19y20	3.2397	0.0245	61588,
			2	1410.69	2.5	1410.68	-1.0E-4	-0.0396	8.8531	65	76	(R)GKGIYMWDVEGR(Q)		69.2512	PLGS Databank Search	35108	Missed Cleavage	12	b2b5b6y1y2y3y5y6y7y8y10y12	2.9574	0.014	61588,
			2	1676.8	2.13	1676.8	0.0014	0.8553	8.7643	136	151	(K)VLPMNTGVEAGETACK(L)	Carbamidomethyl C (15)	53.3665	PLGS Databank Search	34116	Pass One Match	13	b2b6y2y4y6y7y8y10y11y12y14y14°y16	3.1947	0.0111	61588,
			2	2074.15	3.53	2074.14	0.0045	2.1491	8.7577	275	292	(R)WLAVDHENVRPDIVLLGK(A)		82.6134	PLGS Databank Search	517943	Pass One Match	26	b1b2b3b8*b12*b13*b14b14*b15b15*b16b16*y1y2y3y4y6y11y12y13y14y15y16y17y18y18*	4.1184	0.0135	61588,
			2	1889.08	3.84	1889.07	-6.0E-4	-0.3095	8.7246	397	413	(R)LRDNGLLAKPTHGDIIR(L)		52.755	PLGS Databank Search	348716	Pass One Match	21	b2b4b5b5*b6b6*b7b8b9b17y1y2y3y4y5y6y7y8y8°y9y17	6.2377	0.0498	61588,
			2	1983.93	2.88	1983.93	2.0E-4	0.0873	8.5914	33	49	(K)TEQGPPSSEYIFERESK(Y)		57.1481	PLGS Databank Search	28026	Pass One Match	8	b1°y6y8y12y13y14y15y17	4.5245	0.0087	61588,
			2	1619.89	2.92	1619.89	0.0018	1.0906	8.5836	399	413	(R)DNGLLAKPTHGDIIR(L)		53.4257	PLGS Databank Search	48605	Pass One Match	9	b2b3y3y5y6y8y11y15y15*	2.1364	0.0156	61588,
			2	1225.57	2	1225.57	-0.0014	-1.1107	8.5821	67	76	(K)GIYMWDVEGR(Q)		77.5446	PLGS Databank Search	23000	Pass One Match	8	b3y2y4y5y6y7y8y10	2.2404	0.0175	61588,
			2	1326.81	2.68	1326.81	2.0E-4	0.1463	8.5266	375	386	(K)GLLNAIVIRETK(D)		74.8313	PLGS Databank Search	26051	Pass One Match	9	b2b3y5y6y7y8y9y10*y12	3.3613	0.0186	61588,
			2	1639.77	2	1639.76	0.0035	2.1401	8.4869	33	46	(K)TEQGPPSSEYIFER(E)		64.231	PLGS Databank Search	40980	Pass One Match	14	b2b3b4y3y5y7y8y9y10y11y12y12°y14y14*	5.0646	0.0181	61588,
			2	1573.87	2.72	1573.86	0.0016	1.0343	8.4839	359	372	(K)ELMKLPSDVVTAVR(G)	Oxidation M (3)	63.2197	PLGS Databank Search	21973	Variable Modification	6	b3°y4y5y9y10y14	2.9164	0.0179	61588,
			2	968.627	1.97	968.625	-2.0E-4	-0.1761	8.3182	375	383	(K)GLLNAIVIR(E)		84.1262	PLGS Databank Search	34469	Pass One Match	7	b2y3y4y5y6y7y9	1.5495	0.0139	61588,
			2	1056.61	1.99	1056.6	0.0015	1.4384	8.1605	363	372	(K)LPSDVVTAVR(G)		55.0695	PLGS Databank Search	64298	Pass One Match	9	b2y3y4y5y6y8y8°y9y10	3.9843	0.0164	61588,
			2	1247.7	2.63	1247.7	-0.0021	-1.6624	7.933	103	113	(K)SQVDKLTLTSR(A)		44.2749	PLGS Databank Search	92785	Missed Cleavage	12	b2b2*b3b3°b8y1y5y6y7y8y9y11	4.1001	0.0227	61588,
			2	1265.68	2	1265.68	-3.0E-4	-0.2327	7.6805	170	180	(K)IVFAVGNFWGR(T)		97.4234	PLGS Databank Search	9384	Pass Two Match	5	b2b7*y6y9y11	10.9429	0.0149	61588,
			2	2819.51	3.62	2819.5	0.0076	2.6927	7.6655	332	357	(R)IAIAALEVLEEEHLAENADKMGAILR(K)		105.03	PLGS Databank Search	25308	Missed Cleavage	5	b2y18y22y23y26	1.1412	0.0112	61588,
			2	909.496	2.07	909.494	1.0E-4	0.0978	7.1488	155	161	(R)RWGYTVK(G)		40.7334	PLGS Databank Search	18680	Missed Cleavage	4	b3b4b5y7	3.3237	0.0336	61588,
			2	2456.2	3	2456.19	-0.0025	-1.0015	7.1085	130	151	(K)LFNYNKVLPMNTGVEAGETACK(L)	Carbamidomethyl C (21)	76.6231	PLGS Databank Search	9212	Missed Cleavage	4	b7b13*y7y22	2.9947	0.02	61588,
			2	1539.86	3	1539.86	-0.0017	-1.0734	0	359	372	(K)ELMKLPSDVVTAVR(G)		75.8129	PLGS Databank Search	10531	Neutral Loss (H2O)	4	b2b14y2y12	1.808	0.0188	61588,
			2	891.485	3	891.484	-0.0013	-1.4534	0	155	161	(R)RWGYTVK(G)		40.7303	PLGS Databank Search	3073	Neutral Loss (H2O)	0		0	0	61588,
		Accession	OK	Precursor MH+ (Da)	z	Peptide MH+ (Da)	MH+ Error (Da)	MH+ Error (ppm)	Score	Start	End	Sequence	Modifications	Retention Time (min)	Query Tool	Intensity	Peptide Type	Products	BY Matches	Products RMS Mass Error (ppm)	Products RMS RT Error (min)	Protein ID
		NP_113698.1	2	914.573	1.92	914.571	-1.0E-4	-0.0747	9.2973	21	27	(R)IIWELIK(E)		86.4421	PLGS Databank Search	0	Pass One Match	9	b4b5y1y2y3y4y5y6y7	2.0042	0.0108	61422,
			2	1234.62	1.98	1234.62	0.0013	1.0144	9.2507	250	260	(R)LIDDMVAQAMK(S)		74.776	PLGS Databank Search	0	Pass One Match	18	b2b3b4b5b6y1y2y3y4y4*y5y6y7y8y9y9°y10y11	4.5432	0.0069	61422,
			2	1509.66	2	1509.66	-7.0E-4	-0.4489	9.2454	389	400	(R)SDYLNTFEFMDK(L)		89.1891	PLGS Databank Search	0	Pass One Match	19	b2b3b4b5b6b12y2y3y4y5y6y7y8y8*y8°y9y9*y10y12	2.5996	0.0129	61422,
			2	1341.68	2.65	1341.68	-0.0017	-1.261	9.2195	302	314	(K)TVEAEAAHGTVTR(H)		29.8635	PLGS Databank Search	0	Pass One Match	20	b1b1°b3b4b5°b6b6°b13y3y4y5y5°y6y7y8y9y10y11y11°y13	3.857	0.0105	61422,
			2	2019.08	2.87	2019.08	-0.0029	-1.4138	8.9802	141	159	(R)ATDFVVPGPGKVEITYTPK(D)		76.5199	PLGS Databank Search	0	Missed Cleavage	25	b2b2°b3b3°b4b5b6b6°b10°b19y2y3y6y7y8y11y12y13y13°y14y14°y15y16y17y19	2.6877	0.0445	61422,
			2	976.56	1.95	976.557	0.0011	1.1366	8.929	101	109	(R)NILGGTVFR(E)		70.8856	PLGS Databank Search	0	Pass One Match	14	b1b1*b2b3y1y2y3y4y5y6y6°y7y7°y9	2.8278	0.009	61422,
			2	1745.8	2.84	1745.79	8.0E-4	0.4804	8.8793	5	20	(K)IHGGSVVEMQGDEMTR(I)		49.3515	PLGS Databank Search	0	Pass One Match	17	b2b5b5°b6b6°b7b8y3y4y6y7y7*y8y9y14y15y16	3.0316	0.0088	61422,
			2	1154.53	2	1154.53	-2.0E-4	-0.1489	8.8171	261	270	(K)SEGGFIWACK(N)	Carbamidomethyl C (9)	68.7007	PLGS Databank Search	0	Pass One Match	12	b2b3b5b5°b10y2y3y4y5y7y8y10	2.2953	0.0172	61422,
			2	1451.92	2.81	1451.91	0.0031	2.1627	8.8032	120	132	(R)LVTGWVKPIIIGR(H)		81.7585	PLGS Databank Search	0	Pass One Match	13	b2b3b5y3y4y5y6y7y8y9y10y11y13	2.8329	0.0147	61422,
			2	2415.18	2.94	2415.18	-1.0E-4	-0.0518	8.75	318	338	(R)MYQKGQETSTNPIASIFAWSR(G)		101.279	PLGS Databank Search	0	Missed Cleavage	14	b7b12b14b15°y1y2y4y5y6y7y8y10y21y21*	3.7477	0.0183	61422,
			2	2164.04	2.58	2164.03	0.0045	2.0582	8.7332	389	406	(R)SDYLNTFEFMDKLGENLK(A)		105.125	PLGS Databank Search	0	Missed Cleavage	17	b2b3b4y1y3y5y6y7y8y9y10y12y13y14y14°y15y16	3.4058	0.0146	61422,
			2	1873.9	3.18	1873.89	0.0016	0.8642	8.6553	4	20	(R)KIHGGSVVEMQGDEMTR(I)		46.0981	PLGS Databank Search	0	Missed Cleavage	19	b6b7b7°b8b9b10b11y2y3y4y5y6y7y7*y8y9y15y16*y17	5.6382	0.0328	61422,
			2	1171.71	2.57	1171.71	-0.0015	-1.3184	8.6438	21	29	(R)IIWELIKEK(L)		76.0154	PLGS Databank Search	0	Pass One Match	11	b2b4y1y2y2°y3y3°y4y5y7y9	2.2408	0.0244	61422,
			2	2372.25	2.93	2372.25	-9.0E-4	-0.3777	8.4997	30	49	(K)LILPYVELDLHSYDLGIENR(D)		107.733	PLGS Databank Search	0	Pass One Match	8	b2b3y2y11y14y17y18y20	3.4083	0.0176	61422,
			2	1445.74	2.71	1445.73	4.0E-4	0.2939	8.4009	223	233	(R)FKDIFQEIYDK(Q)		83.7893	PLGS Databank Search	0	Pass One Match	7	b2b3y2y3y5y9y11	4.6361	0.0085	61422,
			2	1864.92	2.06	1864.92	3.0E-4	0.1787	8.3428	322	338	(K)GQETSTNPIASIFAWSR(G)		108.098	PLGS Databank Search	0	Pass One Match	15	b5°b7b7*b7°b17y2y3y4y5y10y12y12*y13y14y17	5.4639	0.0285	61422,
			2	790.414	1.82	790.413	-3.0E-4	-0.3377	8.207	375	381	(K)DLAACIK(G)	Carbamidomethyl C (5)	43.7153	PLGS Databank Search	0	Pass One Match	9	b2°b3b4y1y2y3y4y5y7	9.1145	0.0284	61422,
			2	783.449	1.91	783.447	6.0E-4	0.7226	8.145	382	388	(K)GLPNVQR(S)		36.1105	PLGS Databank Search	0	Pass One Match	10	b3y1y2y3y3*y4y4*y5y5*y7	9.0554	0.0217	61422,
			2	1064.58	1.96	1064.58	8.0E-4	0.745	8.0623	204	212	(K)GWPLYLSTK(N)		78.559	PLGS Databank Search	0	Pass One Match	8	b2y2y3y4y5y6y7y9	1.0722	0.0212	61422,
			2	1087.58	2	1087.58	0.0024	2.1646	8.0079	141	151	(R)ATDFVVPGPGK(V)		55.1495	PLGS Databank Search	0	Pass One Match	5	y3y4y5y7y11	4.8885	0.0101	61422,
			2	3344.71	3.86	3344.7	-9.0E-4	-0.2621	7.9053	30	58	(K)LILPYVELDLHSYDLGIENRDATNDQVTK(D)		101.796	PLGS Databank Search	0	Pass One Match	13	b2b3y11°y15y17y18y20y23y24y25y26y27y29	4.1332	0.0284	61422,
			2	3075.39	3.65	3075.38	0.0031	1.0006	7.8732	160	187	(K)DGSQKVTYLVHDFEEGGGVAMGMYNQDK(S)		92.8238	PLGS Databank Search	0	Missed Cleavage	15	b6b10b14b15b18b19b20y4y5y6y7y8y9y28y28*	2.6155	0.0191	61422,
			2	2560.16	3	2560.15	0.0039	1.5289	7.7773	165	187	(K)VTYLVHDFEEGGGVAMGMYNQDK(S)		85.8077	PLGS Databank Search	0	Pass One Match	5	b13b14y7y9y23	7.6888	0.0189	61422,
			2	1797.85	2.72	1797.85	0.0024	1.3305	7.7167	188	203	(K)SIEDFAHSSFQMALSK(G)		86.456	PLGS Databank Search	0	Pass One Match	9	y2y2°y6*y7°y9y10y14y14°y16	4.1103	0.0094	61422,
			2	1009.45	2.05	1009.45	0.003	2.9819	7.5322	133	140	(R)HAYGDQYR(A)		22.5128	PLGS Databank Search	0	Pass One Match	5	b2y3y6y7y8	2.5454	0.0188	61422,
			2	2370.13	2.84	2370.13	-0.0041	-1.7148	6.9719	250	270	(R)LIDDMVAQAMKSEGGFIWACK(N)	Carbamidomethyl C (20)	106.809	PLGS Databank Search	0	Missed Cleavage	4	b2b9y8y16	10.1623	0.0174	61422,
			2	1141.56	2	1141.56	-0.0017	-1.4478	0	304	314	(V)EAEAAHGTVTR(H)		29.8673	PLGS Databank Search	0	In Source Fragment	18	b1b2b2°b3b3°b4°y1y3y4y5y5°y6y7y8y9y10y11y11°	3.4291	0.0043	61422,
			2	562.305	1	562.302	0.0034	6.0253	0	377	381	(L)AACIK(G)	Carbamidomethyl C (3)	43.7242	PLGS Databank Search	0	In Source Fragment	4	b2b3y3y4	5.6321	0.0203	61422,
			2	613.343	1.85	613.342	-3.0E-4	-0.445	0	384	388	(L)PNVQR(S)		36.1091	PLGS Databank Search	0	In Source Fragment	9	b2b2*b3y3y3*y4y4*y5y5*	4.3061	0.0234	61422,
			2	1239.76	2	1239.76	0.003	2.3837	0	122	132	(V)TGWVKPIIIGR(H)		81.767	PLGS Databank Search	0	In Source Fragment	12	b4y1y2y3y4y5y6y7y8y9y10y11	2.3839	0.0139	61422,
		Accession	OK	Precursor MH+ (Da)	z	Peptide MH+ (Da)	MH+ Error (Da)	MH+ Error (ppm)	Score	Start	End	Sequence	Modifications	Retention Time (min)	Query Tool	Intensity	Peptide Type	Products	BY Matches	Products RMS Mass Error (ppm)	Products RMS RT Error (min)	Protein ID
		NP_001008323.1	2	1420.75	2.69	1420.74	0.0011	0.7812	8.8008	470	481	(K)SFLLKDPETSQR(L)		54.1482	PLGS Databank Search	0	Pass One Match	16	b2b3b4b6y3y3*y4y5y5°y6y7y8y8*y9y10y12	3.9224	0.0109	64812,
			2	1301.7	2.65	1301.7	-0.0023	-1.7871	8.5191	357	368	(R)NAQAMADALLKR(G)		65.3326	PLGS Databank Search	0	Pass One Match	13	b2b3b4y1y2y3y4y5y6y7y8y9y12	2.4421	0.0103	64812,
			2	885.518	1.96	885.515	6.0E-4	0.656	8.4979	426	434	(R)LGAPALTSR(Q)		44.3257	PLGS Databank Search	0	Pass One Match	10	b2b4y2y3y3°y4y4°y5y6y8	2.536	0.0186	64812,
			2	1152.52	1.97	1152.51	-0.001	-0.8559	8.4427	495	504	(R)GFPMPGFDER(-)		75.6791	PLGS Databank Search	0	Pass One Match	12	b2b3b4y1y2y3y4y5y6y7y8y10	1.7194	0.0257	64812,
			2	1249.65	2.66	1249.64	0.0011	0.8953	8.427	270	280	(K)YADIVTTTTHK(T)		39.0697	PLGS Databank Search	0	Pass One Match	10	b2b3b4y2y3y5y6y7y9y11	3.7789	0.0176	64812,
			2	1005.51	1.97	1005.51	-3.0E-4	-0.284	8.0817	487	494	(R)QQVEQFAR(G)		34.864	PLGS Databank Search	0	Pass One Match	13	b1b2*b3*b8b8*y1y2y3y4y4*y5y5°y8	1.317	0.0215	64812,
			2	871.498	1.94	871.5	-0.0032	-3.6216	8.0776	417	425	(R)SAITPGGLR(L)		41.654	PLGS Databank Search	0	Pass One Match	7	b2b3y4y5y6y7y9	5.6984	0.0121	64812,
			2	855.473	1.9	855.472	-8.0E-4	-0.8929	8.0725	287	293	(R)SGLIFYR(K)		66.2171	PLGS Databank Search	0	Pass One Match	9	b2b3b3°b4°y1y2y3y4y7	2.2164	0.0153	64812,
			2	1135.65	1.98	1135.65	0.0013	1.1358	8.0029	220	230	(R)LIIAGTSAYAR(L)		56.7405	PLGS Databank Search	0	Pass One Match	7	b2y4y5y7y8y9y11	0.6385	0.0196	64812,
			2	3030.42	2.59	3030.41	0.0043	1.4157	7.9861	35	62	(K)QAGEAAGGWTGQESLSDSDPEIWELLQR(E)		104.934	PLGS Databank Search	0	Pass One Match	10	b19y2y3y4y6y9y11y13y28y28*	4.9275	0.0339	64812,
			2	1455.68	2	1455.67	7.0E-4	0.456	7.8999	303	314	(K)TGQEIPYTFEDR(I)		63.4667	PLGS Databank Search	0	Pass One Match	8	b3b3°b4b5y7y8y9y12	2.4777	0.0314	64812,
			2	1360.69	2.1	1360.69	0	0.0102	7.892	83	95	(R)AALEALGSCLNNK(Y)	Carbamidomethyl C (9)	62.1494	PLGS Databank Search	0	Pass One Match	7	b3b4b5y8y9y10y13	1.6989	0.008	64812,
			2	2002.06	2.28	2002.06	-0.0058	-2.9033	7.7911	197	214	(K)LNPQTGLIDYDQLALTAR(L)		88.4921	PLGS Databank Search	0	Pass One Match	9	b7b8y5y6y8y11y16y18y18*	5.1115	0.0136	64812,
			2	1186.71	1.98	1186.7	0.0025	2.1065	7.7826	399	409	(R)VLELVSITANK(N)		73.3527	PLGS Databank Search	0	Pass One Match	8	b2b3y3y4y7y8y9y11	2.4121	0.0123	64812,
			2	1620.8	2	1620.8	1.0E-4	0.0773	7.7503	183	196	(R)ISATSIFFESMPYK(L)		98.0795	PLGS Databank Search	0	Pass One Match	11	b5°b6°b9y3y6y7y8y9y10y13y14	4.0214	0.0197	64812,
			2	1145.6	2	1145.6	-0.0013	-1.1765	7.6133	357	367	(R)NAQAMADALLK(R)		69.9263	PLGS Databank Search	0	Pass One Match	7	b2b3y6y7y8y9*y11	2.4145	0.0144	64812,
			2	1007.56	1.96	1007.55	0.0014	1.3996	7.5429	349	356	(R)EYSLQVLR(N)		64.3441	PLGS Databank Search	0	Pass One Match	9	b2°y1y2y3y4y4*y5y6y8	2.6461	0.0122	64812,
			2	2412.18	4.15	2412.18	-0.0049	-2.0209	7.5001	161	182	(R)IMGLDLPDGGHLTHGYMSDVKR(I)		76.9362	PLGS Databank Search	0	Pass One Match	5	y8y9y16y18y22	5.0264	0.0486	64812,
			2	4096.03	3.47	4096.02	0.0089	2.1665	7.4619	123	160	(R)ALEAFDLDPAQWGVNVQPYSGSPANLAAYTALLQPHDR(I)		119.624	PLGS Databank Search	0	Pass One Match	7	b8b16y4y21y22y30y38	2.4755	0.01	64812,
			2	2227.22	3.53	2227.21	0.0087	3.9071	7.4486	369	389	(R)GYSLVSGGTDTHLVLVDLRPK(G)		82.4532	PLGS Databank Search	0	Pass One Match	12	b2b3b3°b4b8°y4y7y8y9y16y17y21	7.9713	0.0218	64812,
			2	1987.04	2.87	1987.03	0.0033	1.6407	7.4168	399	416	(R)VLELVSITANKNTCPGDR(S)	Carbamidomethyl C (14)	66.7937	PLGS Databank Search	0	Missed Cleavage	8	b2b3y4y7y13y14y16y18	2.6135	0.0178	64812,
			2	1186.65	2	1186.64	0.0035	2.9814	0	472	481	(F)LLKDPETSQR(L)		54.1473	PLGS Databank Search	0	In Source Fragment	15	b4y1y2y2*y3y3*y4y5y5°y6y7y8y8*y9y10	5.1117	0.0152	64812,
			2	1402.74	3	1402.73	0.0018	1.2885	0	470	481	(K)SFLLKDPETSQR(L)		54.1424	PLGS Databank Search	0	Neutral Loss (H2O)	0		0	0	64812,
		Accession	OK	Precursor MH+ (Da)	z	Peptide MH+ (Da)	MH+ Error (Da)	MH+ Error (ppm)	Score	Start	End	Sequence	Retention Time (min)	Query Tool	Intensity	Peptide Type	Products	BY Matches	Products RMS Mass Error (ppm)	Products RMS RT Error (min)	Protein ID
		NP_001099943.1	2	1304.7	2	1304.7	3.0E-4	0.2592	8.7452	170	181	(K)SVAADFIQQGIR(C)	71.8921	PLGS Databank Search	0	Pass One Match	15	b2b3b4b5b6y3y4y5y5*y6y7y8y9y10y12	2.4168	0.0091	54229,
			2	2615.38	3.02	2615.37	0.0034	1.2926	8.5191	43	65	(K)VIATDINEAKLQELENYPGIQTR(V)	81.3186	PLGS Databank Search	0	Missed Cleavage	27	b2b3b4b5b8b17b23y2y3y5y6y7y8y8*y9y9°y10y11y12y13y17y18y19y20y21y21°y23	5.79	0.0145	54229,
			2	1268.77	2	1268.77	-0.0013	-1.054	8.4257	18	30	(K)VIVLTAAAQGIGR(A)	70.0786	PLGS Databank Search	0	Pass One Match	13	b2b3y2y4y5y6y7y8y9y10y10°y11y13	3.7596	0.0089	54229,
			2	1383.76	3.06	1383.76	-0.0014	-1.0175	7.9883	199	210	(R)IQARDDPKEALK(A)	31.3844	PLGS Databank Search	0	Pass One Match	17	b3b4b5b6b6*b7b8b9b10b11b12y3y4y5y6y11y12	4.0673	0.0208	54229,
			2	2063.06	2.9	2063.05	0.0013	0.6066	7.7233	135	154	(K)SGNIINMSSVASSIKGVENR(C)	80.6961	PLGS Databank Search	0	Missed Cleavage	11	b3b4y5y6y9y10y13y14y15y16y20	3.0369	0.0077	54229,
			2	1507.78	2	1507.78	-8.0E-4	-0.5464	7.616	135	149	(K)SGNIINMSSVASSIK(G)	75.9794	PLGS Databank Search	0	Pass One Match	7	b3b4b12*y8y10y11y15	1.7868	0.015	54229,
			2	1061.61	2.34	1061.61	0.0027	2.5409	7.6139	207	215	(K)EALKAFLNR(Q)	56.3597	PLGS Databank Search	0	Missed Cleavage	9	b2b9y2y2*y3y4y5y6y9	1.7506	0.0045	54229,
			2	685.424	2	685.424	-0.0013	-1.9673	0	205	210	(D)PKEALK(A)	31.3771	PLGS Databank Search	0	In Source Fragment	10	b2b3b3°b4y1y2y3y4y5y6	3.1434	0.0112	54229,
			2	1043.61	3	1043.6	0.0021	2.0418	0	207	215	(K)EALKAFLNR(Q)	56.3635	PLGS Databank Search	0	Neutral Loss (H2O)	0		0	0	54229,
			2	699.343	2	699.342	-7.0E-4	-0.9924	0	199	204	(R)IQARDD(P)	31.3806	PLGS Databank Search	0	In Source Fragment	9	b2b3b4b5b6b6*y3°y4°y5°	1.8144	0.0168	54229,
		Accession	OK	Precursor MH+ (Da)	z	Peptide MH+ (Da)	MH+ Error (Da)	MH+ Error (ppm)	Score	Start	End	Sequence	Retention Time (min)	Query Tool	Intensity	Peptide Type	Products	BY Matches	Products RMS Mass Error (ppm)	Products RMS RT Error (min)	Protein ID
		NP_059015.1	2	1652.77	2.8	1652.77	0.0024	1.4351	8.6256	105	119	(K)IFRDGEEAGAYDGPR(T)	45.5825	PLGS Databank Search	280186	Pass One Match	24	b2b3b4b5b6b7b8b9b10b12y1y2y3y4y5y6y7y9y11y12y13y14y14°y15	1.7469	0.0198	49344,
			2	1168.67	2.85	1168.67	-5.0E-4	-0.3971	8.5763	120	130	(R)TADGIVSHLKK(Q)	37.7924	PLGS Databank Search	252291	Pass One Match	11	b1°b2b3b4y3y4y5y6y8y9y11	3.8168	0.0158	49344,
			2	1191.6	1.97	1191.6	-0.0014	-1.1463	8.3772	63	73	(R)LAPEYEAAATR(L)	41.4723	PLGS Databank Search	182092	Pass One Match	14	b2y2y3y4y5y6y6°y7y8y8°y9y9°y10y11	2.7686	0.0118	49344,
			2	1084.57	1.97	1084.57	0.0016	1.4332	8.2554	95	104	(K)YGVSGYPTLK(I)	56.7968	PLGS Databank Search	111838	Pass One Match	16	b2b3b4b4°b10y2y3y4y4°y5y6y7y7°y8y9y10	2.9256	0.0203	49344,
			2	1469.78	2.66	1469.78	0.002	1.336	7.7385	449	461	(K)GFPTIYFSPANKK(L)	73.2054	PLGS Databank Search	32096	Pass One Match	5	y5y7y8y11y13	3.3352	0.0207	49344,
			2	1593.85	2.76	1593.85	-4.0E-4	-0.2356	7.6829	483	496	(R)EATNPPIIQEEKPK(K)	42.3155	PLGS Databank Search	34288	Pass One Match	4	b4°y9y10y14	2.3321	0.0107	49344,
			2	1636.75	2	1636.75	-0.0012	-0.7128	7.6813	434	448	(K)MDATANDVPSPYEVK(G)	57.662	PLGS Databank Search	42118	Pass One Match	16	b2b3b4b4°b7b8b8*b8°b15y5y6y8y9y10y11y15	5.025	0.0273	49344,
			2	1347.7	2.48	1347.7	7.0E-4	0.5428	7.4564	62	73	(K)RLAPEYEAAATR(L)	39.6026	PLGS Databank Search	48633	Missed Cleavage	10	b3b5b6b7y3y4y5y9y11y12	2.0141	0.0205	49344,
			2	2605.32	3	2605.31	-0.0014	-0.5456	7.4459	306	329	(K)TFSHELSDFGLESTTGEIPVVAIR(T)	97.4641	PLGS Databank Search	13493	Pass One Match	6	b15°y6y9y10y12y24	3.3607	0.0173	49344,
			2	1529.77	2.75	1529.77	-0.0045	-2.9514	7.4328	352	363	(R)FLQEYFDGNLKR(Y)	70.2337	PLGS Databank Search	18151	Pass One Match	6	y5y6y7y8y10*y12	2.6537	0.0076	49344,
			2	1341.69	2	1341.68	0.0034	2.5386	7.3637	449	460	(K)GFPTIYFSPANK(K)	81.6123	PLGS Databank Search	12886	Pass One Match	6	b5y4y6y8y10y12	1.681	0.0158	49344,
			2	1040.57	2.52	1040.57	-0.0023	-2.2167	7.36	120	129	(R)TADGIVSHLK(K)	43.6121	PLGS Databank Search	28239	Pass One Match	4	y5y7y8y10	1.9501	0.0199	49344,
			2	938.638	2.24	938.64	-0.0039	-4.1939	7.278	74	82	(R)LKGIVPLAK(V)	50.5596	PLGS Databank Search	99789	Missed Cleavage	4	y4y5y7y9	2.6568	0.0205	49344,
			2	1236.51	2	1236.51	1.0E-4	0.0989	7.2056	108	119	(R)DGEEAGAYDGPR(T)	34.7864	PLGS Databank Search	24058	Pass One Match	8	b2b3b7y3y7y8y9y12	7.1594	0.0321	49344,
			2	428.285	1.31	428.287	-0.0016	-3.6814	0	79	82	(V)PLAK(V)	50.5673	PLGS Databank Search	8537	In Source Fragment	4	b2b3y2y4	3.1305	0.0168	49344,
			2	996.586	2	996.584	3.0E-4	0.2829	0	122	130	(A)DGIVSHLKK(Q)	37.788	PLGS Databank Search	2290	In Source Fragment	8	b2b6y3y4y5y6y8y9	3.664	0.0197	49344,
			2	711.452	2	711.451	-4.0E-4	-0.516	0	125	130	(I)VSHLKK(Q)	37.8096	PLGS Databank Search	4702	In Source Fragment	9	b1b3b3°b4y2y3y4y5y6	1.9961	0.0234	49344,
			2	1265.69	2.25	1265.69	0.0018	1.4305	0	451	461	(F)PTIYFSPANKK(L)	73.193	PLGS Databank Search	2488	In Source Fragment	6	b2b3°y5y7y8y11	3.0393	0.0289	49344,
			2	1575.84	3	1575.84	-0.0014	-0.8774	0	483	496	(R)EATNPPIIQEEKPK(K)	42.3199	PLGS Databank Search	1880	Neutral Loss (H2O)	3	b2°b13y2	8.8304	0.0222	49344,
			2	511.36	1.58	511.36	-0.002	-3.9306	0	74	78	(R)LKGIV(P)	50.5864	PLGS Databank Search	5161	In Source Fragment	0		0	0	49344,
		Accession	OK	Precursor MH+ (Da)	z	Peptide MH+ (Da)	MH+ Error (Da)	MH+ Error (ppm)	Score	Start	End	Sequence	Retention Time (min)	Query Tool	Intensity	Peptide Type	Products	BY Matches	Products RMS Mass Error (ppm)	Products RMS RT Error (min)	Protein ID
		NP_001007723.1	2	1735.87	2.8	1735.87	0	0.0039	8.0464	42	57	(K)TYFSHIDVSPGSAQVK(A)	61.7241	PLGS Databank Search	0	Pass One Match	14	b2b5b6b9b9°y2y5y6y7y8y9y10y14y16	5.3097	0.0217	58929,
			2	1572.74	2.78	1572.74	-0.0016	-1.0119	7.8546	18	32	(K)IGGHGGEYGEEALQR(M)	41.8001	PLGS Databank Search	0	Pass One Match	13	b7b9b10b15y2y2*y3y4y5y7y10y11y15	2.4606	0.0139	58929,
			2	2297.15	4	2297.15	-0.0045	-1.9753	7.5856	70	91	(K)AADHVEDLPGALSTLSDLHAHK(L)	76.8437	PLGS Databank Search	0	Pass One Match	13	b4b5b7b8b11y2y3y4y7y8y10y14y22	5.8984	0.0086	58929,
			2	1013.52	1.95	1013.51	0.0013	1.2458	7.5176	33	41	(R)MFAAFPTTK(T)	65.0335	PLGS Databank Search	0	Pass One Match	5	y2y4y5y7y9	7.6914	0.0127	58929,
			2	2279.14	5	2279.14	0.002	0.8839	0	70	91	(K)AADHVEDLPGALSTLSDLHAHK(L)	76.8499	PLGS Databank Search	0	Neutral Loss (H2O)	0		0	0	58929,
		Accession	OK	Precursor MH+ (Da)	z	Peptide MH+ (Da)	MH+ Error (Da)	MH+ Error (ppm)	Score	Start	End	Sequence	Modifications	Retention Time (min)	Query Tool	Intensity	Peptide Type	Products	BY Matches	Products RMS Mass Error (ppm)	Products RMS RT Error (min)	Protein ID
		NP_955417.1	2	1478.76	2.02	1478.76	-0.0024	-1.6092	8.5413	496	509	(R)EANLAASFGKPINF(-)		87.1107	PLGS Databank Search	0	Pass One Match	26	b2b2°b3b3°b4b4°b5b5*b5°b6b6*b8b10b13b14y2y2*y4y5y6y7y8y9y10y11y14	3.5485	0.0121	53959,
			2	1791.91	2.31	1791.91	0.0013	0.7442	8.3059	160	177	(K)NQVTATTADGSTQVIGTK(N)		45.4025	PLGS Databank Search	0	Pass One Match	19	b1b2b2*b3b4b5°b7°y1y3y4y9y10y11y12y13y14y15y16y18	1.7181	0.0155	53959,
			2	2169.16	2.87	2169.16	-7.0E-4	-0.3049	8.2758	316	334	(R)RPFTQNLGLEELGIELDPK(G)		95.6931	PLGS Databank Search	0	Pass One Match	17	b5b6b8b9b10b11y2y3y4y5y6y7y8y9y10y12y19	4.7754	0.0093	53959,
			2	3354.65	3.21	3354.65	-0.0033	-0.9834	7.6933	450	482	(R)ILGAHILGPGAGEMVNEAALALEYGASCEDVAR(V)	Carbamidomethyl C (28)	111.266	PLGS Databank Search	0	Pass One Match	10	b24b31y2y4°y6y7y11y12y14y33	8.6941	0.0123	53959,
			2	912.517	1.94	912.515	4.0E-4	0.4289	7.6639	110	117	(R)GIEIPEVR(L)		62.8389	PLGS Databank Search	0	Pass One Match	7	b2b3y2y4y6y6°y8	3.7151	0.017	53959,
			2	1193.65	2.75	1193.64	0.001	0.8055	7.4449	418	428	(K)VGKFPFAANSR(A)		52.879	PLGS Databank Search	0	Missed Cleavage	5	b4y5y6y7y11	2.1067	0.0255	53959,
			2	2550.24	2.93	2550.24	-0.0011	-0.4148	6.9868	67	89	(K)TVCIEKNETLGGTCLNVGCIPSK(A)	Carbamidomethyl C (3), Carbamidomethyl C (14), Carbamidomethyl C (19)	69.8931	PLGS Databank Search	0	Missed Cleavage	12	b1b2b2°b15b20b23y3y6y8y8°y9y23	8.1772	0.0216	53959,
			2	3813.86	3.9	3813.85	-0.0017	-0.4362	6.6152	446	482	(K)STDRILGAHILGPGAGEMVNEAALALEYGASCEDVAR(V)	Carbamidomethyl C (32)	108.451	PLGS Databank Search	0	Missed Cleavage	6	b7°b22b25y5y9y37	7.5945	0.0567	53959,
		Accession	OK	Precursor MH+ (Da)	z	Peptide MH+ (Da)	MH+ Error (Da)	MH+ Error (ppm)	Score	Start	End	Sequence	Retention Time (min)	Query Tool	Intensity	Peptide Type	Products	BY Matches	Products RMS Mass Error (ppm)	Products RMS RT Error (min)	Protein ID
		NP_062230.1	2	1651.82	2.36	1651.82	2.0E-4	0.1249	8.7563	413	427	(K)SQEQLAAELAEYTAK(I)	77.9103	PLGS Databank Search	90357	Pass One Match	24	b2b2*b3b4b4*b5b6b6°b7b8b15y2y3y4y5y6y7y8y9y10y11y12y13y15	2.4868	0.018	50722,
			2	2463.24	2.95	2463.24	0.0038	1.5612	8.3704	406	427	(R)QAQDQIKSQEQLAAELAEYTAK(I)	81.4284	PLGS Databank Search	182640	Missed Cleavage	41	b2b3b3*b4b4*b4°b5*b5°b6b6*b6°b8*b9*b10b10*b11b11*b12b12*b13b13*b14b15b15°b18b22b22*y2y3y4y5y6y7y8y9y10y11y12y17y20y22	5.2536	0.0153	50722,
			2	914.53	1.95	914.531	-0.0028	-3.0182	8.3563	428	435	(K)IALLEEAR(R)	58.8983	PLGS Databank Search	95187	Pass One Match	11	b2b3y1y2y3y4y4°y5y6y7y8	4.0204	0.0099	50722,
			2	987.513	1.92	987.511	2.0E-4	0.1962	8.1046	372	379	(K)ALQLEEER(R)	42.2631	PLGS Databank Search	25607	Pass One Match	9	b2y1y2y3y4y5y6y6*y8	2.1384	0.0158	50722,
			2	1047.55	2.47	1047.55	-4.0E-4	-0.3797	7.9939	343	350	(R)EKEELMLR(L)	42.9905	PLGS Databank Search	153978	Pass One Match	15	b2b2°b3b3°b4°b8y1y2y3y4y5y5°y6y6°y8	3.1795	0.0129	50722,
			2	1070.63	2.63	1070.63	-9.0E-4	-0.8051	7.9641	428	436	(K)IALLEEARR(R)	52.1453	PLGS Databank Search	154044	Pass One Match	8	b3b8y4y5y5°y6y7y9	3.2013	0.0141	50722,
			2	1493.7	3.04	1493.69	0.0024	1.5837	7.9509	548	559	(R)THNDIIHNENMR(Q)	33.6777	PLGS Databank Search	122921	Pass One Match	13	b2b2°b3b4b5y3y4y5y5*y6y7y10y12	2.0123	0.0241	50722,
			2	1472.81	2	1472.81	0.0015	1.0131	7.8725	530	542	(R)QLLTLSNELSQAR(D)	74.7768	PLGS Databank Search	17501	Pass One Match	9	b3b13y4y5y8*y9y10y11y13	4.5172	0.013	50722,
			2	1138.52	1.97	1138.52	-9.0E-4	-0.7562	7.7611	578	586	(K)QRIDEFEAM(-)	62.1229	PLGS Databank Search	56649	Missed Cleavage	13	b2b2*b4b4*b5b5*b6b6*b7b8y1y2y9	3.4349	0.0128	50722,
			2	1104.59	2	1104.58	0.0031	2.8325	7.3048	238	246	(K)IGFPWSEIR(N)	90.3667	PLGS Databank Search	12480.2	Pass One Match	7	y1y2y4y5y6y8y9	3.1837	0.0231	50722,
			2	907.455	1.94	907.452	8.0E-4	0.9165	6.8217	351	357	(R)LQDFEQK(T)	32.2365	PLGS Databank Search	55487	Pass Two Match	7	b2y1y2*y3°y4y6*y7	3.3577	0.0333	50722,
			2	1472.8	2.88	1472.79	0.0021	1.4343	6.7334	295	306	(R)RKPDTIEVQQMK(A)	37.1298	PLGS Databank Search	37331.9	Pass One Match	6	b4b5b5°y2y5y12	3.5147	0.026	50722,
			2	1303.68	2.59	1303.67	-0.0024	-1.8296	6.7197	361	371	(R)AEKELSEQIEK(A)	34.7857	PLGS Databank Search	18898	Pass One Match	7	y1y2y2°y3y6y8y11	2.09	0.0176	50722,
			2	2223.13	3	2223.12	0.0027	1.1959	6.2217	82	100	(R)AKFYPEDVADELIQDITQK(L)	114.821	PLGS Databank Search	13639	Missed Cleavage	5	b2y6y7y10y12*	11.8624	0.0335	50722,
			2	957.548	2	957.548	-0.0011	-1.1913	0	429	436	(I)ALLEEARR(R)	52.1407	PLGS Databank Search	2846	In Source Fragment	7	b2y1y4y5y5°y6y7	2.9353	0.0105	50722,
			2	886.512	2	886.51	-2.0E-4	-0.1906	0	430	436	(A)LLEEARR(R)	52.1415	PLGS Databank Search	4644	In Source Fragment	6	b2y4y5y5°y6y7	3.5259	0.0139	50722,
			2	913.433	2	913.431	-2.0E-4	-0.1766	0	553	559	(I)IHNENMR(Q)	33.6763	PLGS Databank Search	3731	In Source Fragment	7	y2y3y4y5y5*y6y7	2.2411	0.0236	50722,
			2	1029.54	3	1029.54	-0.002	-1.9789	0	343	350	(R)EKEELMLR(L)	42.9986	PLGS Databank Search	26883	Neutral Loss (H2O)	0		0	0	50722,
		Accession	OK	Precursor MH+ (Da)	z	Peptide MH+ (Da)	MH+ Error (Da)	MH+ Error (ppm)	Score	Start	End	Sequence	Modifications	Retention Time (min)	Query Tool	Intensity	Peptide Type	Products	BY Matches	Products RMS Mass Error (ppm)	Products RMS RT Error (min)	Protein ID
		NP_001099445.1	2	2287.16	2.64	2287.16	0.0022	0.9681	8.0816	304	324	(R)VGIGAFPTEQDNEIGELLQTR(G)		99.657	PLGS Databank Search	108407	Pass One Match	14	b5b6b13b14y2y3y4y5y7y8y9°y15y16y21	3.0831	0.0134	57590,
			2	1833.96	3.29	1833.95	-5.0E-4	-0.2948	8.0677	233	248	(R)DGVYFLYEALHGPPKK(I)		88.7799	PLGS Databank Search	40271	Pass One Match	12	b2b3y4y5y6y8y9y10y11y12y13y16	2.1875	0.0144	57590,
			2	1330.73	2	1330.73	-6.0E-4	-0.4707	7.9654	431	441	(R)FIEDELQIPVK(W)		79.1284	PLGS Databank Search	27300	Pass One Match	9	b2b8y3y4y6y7y8y9y11	2.3763	0.0167	57590,
			2	1678.9	2.79	1678.89	0.0043	2.5792	7.9637	417	430	(R)TFKELPVNAQNYVR(F)		63.8246	PLGS Databank Search	38561	Pass One Match	10	b4b5y4y5y6y7y9y10y12y14	2.926	0.0132	57590,
			2	1444.72	2	1444.72	0.0032	2.209	7.8364	404	416	(K)TLPGWNTDISNAR(T)		67.3104	PLGS Databank Search	35341	Pass One Match	11	b2y4y5y6y8y8*y9y10y11y11°y13	3.3054	0.0191	57590,
			2	1677.68	2	1677.69	-0.0063	-3.7432	7.6202	181	194	(R)MCDLVSDFDGFSER(F)	Carbamidomethyl C (2)	88.3014	PLGS Databank Search	15714	Pass One Match	10	b2b3b4b5y5y7y8y9y12y14	3.7529	0.019	57590,
			2	907.491	1.9	907.488	8.0E-4	0.9308	7.513	165	173	(K)GIGPVYSSK(A)		38.7086	PLGS Databank Search	16611	Pass One Match	7	b2y2y3y4y5y7y9	2.8301	0.0268	57590,
			2	1302.68	2	1302.68	8.0E-4	0.6048	7.3846	420	430	(K)ELPVNAQNYVR(F)		58.469	PLGS Databank Search	8733	Pass One Match	5	y6y7y8y9y11	2.3304	0.0128	57590,
			2	1971.1	2.89	1971.1	0.0036	1.8439	7.0774	431	447	(R)FIEDELQIPVKWIGVGK(S)		100.219	PLGS Databank Search	36468	Missed Cleavage	9	b2b6y2y4y6y10y15y15°y17	4.9758	0.0097	57590,
			2	1586.83	2.1	1586.82	0.0024	1.5113	6.7162	46	59	(K)VVDLLAQDADIVCR(C)	Carbamidomethyl C (13)	81.3469	PLGS Databank Search	9827	Pass One Match	8	b3b4y4y6y8y9y9°y14	9.905	0.0131	57590,
			2	2851.41	3.89	2851.39	0.0097	3.4136	6.5564	133	157	(R)AHIVFDFHQAADGIQEQQRQEQAGK(N)		68.3371	PLGS Databank Search	65781	Missed Cleavage	7	b2b3b21*y2y14y23y25	3.1081	0.0391	57590,
			2	1110.56	2	1110.56	-6.0E-4	-0.5604	6.2438	448	456	(K)SRESMIQLF(-)		84.7365	PLGS Databank Search	7657	Pass One Match	4	b5b6b7y9	5.6371	0.0165	57590,
		Accession	OK	Precursor MH+ (Da)	z	Peptide MH+ (Da)	MH+ Error (Da)	MH+ Error (ppm)	Score	Start	End	Sequence	Retention Time (min)	Query Tool	Intensity	Peptide Type	Products	BY Matches	Products RMS Mass Error (ppm)	Products RMS RT Error (min)	Protein ID
		NP_077327.1	2	1788	2.9	1787.99	5.0E-4	0.3005	8.0641	172	188	(R)IINEPTAAAIAYGLDKK(V)	73.0808	PLGS Databank Search	83072	Pass One Match	16	b2b3b4y2y3y5y6y7y8y9y10y11y12y13y15y17	2.3274	0.0133	51266,
			2	1616.79	2.03	1616.79	-9.0E-4	-0.5613	7.9638	113	126	(K)SFYPEEVSSMVLTK(M)	86.1713	PLGS Databank Search	52022	Pass One Match	13	b2b3y2y3y4y6y8y9y9°y10y11y12y14	6.0562	0.0225	51266,
			2	1228.63	2	1228.63	0.0013	1.0749	7.9102	26	36	(K)VEIIANDQGNR(T)	38.813	PLGS Databank Search	8289	Pass One Match	9	b2b3y1y4y6y7y8y9y11	3.3167	0.0148	51266,
			2	1487.7	2	1487.7	0.0012	0.7849	7.8916	37	49	(R)TTPSYVAFTDTER(L)	61.1769	PLGS Databank Search	22855	Pass One Match	10	b2b2°y3y5y6y7y8y9y11y13	2.7455	0.0114	51266,
			2	1649.8	2	1649.8	0.0025	1.5033	7.8548	57	71	(K)NQVAMNPTNTVFDAK(R)	63.4342	PLGS Databank Search	19036	Pass One Match	9	b2b3b4y9y10y11y12y13y15	3.1082	0.0126	51266,
			2	1981.99	2.48	1982	-0.0047	-2.3959	7.6828	138	155	(K)TVTNAVVTVPAYFNDSQR(Q)	77.4409	PLGS Databank Search	48536	Pass One Match	19	b2b5b5°b6b7b7°b8b8°b9b9°y3y5y7y8y9y10y11y12y18	4.3457	0.0273	51266,
			2	1838.02	3.24	1838.01	0.0047	2.5667	7.5036	326	342	(K)LDKSQIHDIVLVGGSTR(I)	61.9595	PLGS Databank Search	25896	Missed Cleavage	5	y5y6y7y8y17	2.2194	0.0127	51266,
			2	1691.73	2.78	1691.73	-5.0E-4	-0.3185	7.4846	221	236	(K)STAGDTHLGGEDFDNR(M)	42.6543	PLGS Databank Search	31093	Pass One Match	8	b2b2°y2y4y8y9y14y16	1.3005	0.0077	51266,
			2	1805.9	2.9	1805.9	-9.0E-4	-0.4977	7.2452	57	72	(K)NQVAMNPTNTVFDAKR(L)	57.7418	PLGS Databank Search	24823	Pass One Match	9	b2b2*b3y3y8y11y13y14y16	3.5137	0.0149	51266,
			2	1199.68	2	1199.67	-3.0E-4	-0.25	7.0923	160	171	(K)DAGTIAGLNVLR(I)	76.3902	PLGS Databank Search	18941	Pass One Match	8	b2b3b4b4°y6y7y8y12	2.43	0.0183	51266,
			2	1480.75	2.64	1480.75	-0.004	-2.7225	6.8948	300	311	(R)ARFEELNADLFR(G)	77.1694	PLGS Databank Search	31027	Missed Cleavage	7	b4b5b7y2y3y4y12	3.7237	0.0117	51266,
			1	1659.93	1	1659.9	0.0415	25.0047	5.6577	172	187	(R)IINEPTAAAIAYGLDK(K)	155.804	PLGS Databank Search	3522	Pass Two Match	3	b11°y5°y9°	25.0136	0.0307	51266,
		Accession	OK	Precursor MH+ (Da)	z	Peptide MH+ (Da)	MH+ Error (Da)	MH+ Error (ppm)	Score	Start	End	Sequence	Retention Time (min)	Query Tool	Intensity	Peptide Type	Products	BY Matches	Products RMS Mass Error (ppm)	Products RMS RT Error (min)	Protein ID
		NP_058889.1	2	1604.91	2.8	1604.9	0	0.0227	8.3039	29	44	(R)APKDIISLAPGSPNPK(V)	60.1279	PLGS Databank Search	76575	Pass One Match	20	b2b3b4b5b6b7b7°b8b9y2y3y3*y4y4*y5y6y7y10y11y16	2.1806	0.0082	51440,
			2	979.558	1.95	979.557	-6.0E-4	-0.5687	7.9337	6	14	(R)FLTATSLAR(K)	58.2904	PLGS Databank Search	53930	Pass One Match	10	b2b3°y2y3y4y5y6y7y8y9	2.5056	0.0166	51440,
			2	1924.96	2.22	1924.96	0.0047	2.4276	7.5077	400	416	(R)ASFSQVTPAQMDLVFQR(L)	90.3331	PLGS Databank Search	29871	Pass One Match	10	b5b6b7b17y3y6y7y10y11y17	4.3797	0.0223	51440,
			2	1308.72	2	1308.72	0.0024	1.8122	7.4701	32	44	(K)DIISLAPGSPNPK(V)	64.5715	PLGS Databank Search	18347	Pass One Match	9	b2b3b4°b5°y4y7y8y10y13	2.2786	0.0176	51440,
			2	906.474	1.92	906.471	0.0012	1.2979	7.308	21	28	(R)ATVEIMSR(A)	43.3305	PLGS Databank Search	33916	Pass One Match	6	b7y3y4y5y7y8	12.8731	0.0226	51440,
			2	986.588	1.94	986.588	-0.0022	-2.258	6.885	417	425	(R)LAQLIKDVS(-)	59.6507	PLGS Databank Search	23081	Pass One Match	5	b2b3b8y4y9	3.6995	0.0101	51440,
		Accession	OK	Precursor MH+ (Da)	z	Peptide MH+ (Da)	MH+ Error (Da)	MH+ Error (ppm)	Score	Start	End	Sequence	Retention Time (min)	Query Tool	Intensity	Peptide Type	Products	BY Matches	Products RMS Mass Error (ppm)	Products RMS RT Error (min)	Protein ID
		NP_001094480.1	2	1528.75	2	1528.75	0.001	0.6641	8.1099	223	235	(K)VVPEEQLEEEATR(I)	56.9931	PLGS Databank Search	98618	Pass One Match	12	y3y4y5y6y7y8y9y10y11y11°y12y13	2.1986	0.0131	50286,
			2	960.556	1.91	960.555	-8.0E-4	-0.8348	7.7121	68	76	(R)NALSLAMLK(S)	75.9183	PLGS Databank Search	41835	Pass One Match	8	b2b3*y2y3y4y6y7y9	3.2512	0.0125	50286,
			2	912.528	1.94	912.526	1.0E-4	0.0651	7.6424	58	65	(R)NIVLSNPR(R)	42.554	PLGS Databank Search	37105	Pass One Match	6	b2y2y4y5y6y8	5.7828	0.0067	50286,
			2	2203.18	2.93	2203.18	-4.0E-4	-0.1772	7.1806	197	216	(R)KVALEMLFTGEPISAQEALR(H)	97.9586	PLGS Databank Search	45670	Missed Cleavage	10	b7b8b10b11y6y7y8y9y10y20	4.4424	0.0523	50286,
		Accession	OK	Precursor MH+ (Da)	z	Peptide MH+ (Da)	MH+ Error (Da)	MH+ Error (ppm)	Score	Start	End	Sequence	Modifications	Retention Time (min)	Query Tool	Intensity	Peptide Type	Products	BY Matches	Products RMS Mass Error (ppm)	Products RMS RT Error (min)	Protein ID
		NP_001011910.1	2	1194.64	1.98	1194.64	3.0E-4	0.2375	7.865	283	294	(K)GITFDSGGISIK(A)		75.1566	PLGS Databank Search	32242	Pass One Match	11	b2b3b3°b12y3y6y7y8y9y10y12	4.1799	0.0079	50636,
			2	2083.95	3.42	2083.94	0.001	0.4925	7.8065	105	122	(R)SAGVDDQENWHEGKENIR(A)		40.9233	PLGS Databank Search	61624	Pass One Match	9	y4y6y7y12y12*y13y14y16y18	3.5988	0.011	50636,
			2	1232.68	2	1232.67	8.0E-4	0.6193	7.6595	189	200	(K)GVLFASGQNLAR(Q)		63.6231	PLGS Databank Search	27033	Pass One Match	8	b2b3y6y7y8y8*y9y10	3.5679	0.0127	50636,
			2	1318.62	2	1318.62	-3.0E-4	-0.2136	7.4922	357	368	(K)TIQVDNTDAEGR(L)		34.557	PLGS Databank Search	19262	Pass One Match	9	b3y4y7y8y9y10y10*y10°y12	2.3443	0.0196	50636,
			2	1193.58	2.78	1193.58	-0.0031	-2.5649	7.4701	432	440	(R)MPLFEHYTR(Q)		59.2461	PLGS Databank Search	24057	Pass One Match	6	y3y4y6y7y8y9	3.1395	0.0218	50636,
			2	1604.74	2	1604.74	3.0E-4	0.1967	7.2658	201	214	(R)QLMESPANEMTPTR(F)		55.5968	PLGS Databank Search	15760	Pass One Match	5	b14y3y9y12y14	3.3195	0.0089	50636,
			2	1008.46	1.94	1008.46	8.0E-4	0.8118	7.2475	295	303	(K)ASANMDLMR(A)		47.2283	PLGS Databank Search	13533	Pass One Match	7	b2°y3y4y5y6y7y9	2.106	0.0055	50636,
			2	1004.61	1.91	1004.61	-9.0E-4	-0.8561	6.7404	506	513	(R)TLIEFLLR(F)		102.963	PLGS Databank Search	10050	Pass One Match	5	b2y4y5y6y8	1.603	0.0236	50636,
			2	2026.91	2.78	2026.9	0.0034	1.6802	6.6755	44	61	(K)DKDDDVPQFTSAGENFNK(L)		60.8772	PLGS Databank Search	31877	Pass One Match	8	b2°b5b6b8y6y8y9y18	2.4857	0.0173	50636,
			2	2070.03	2.85	2070.02	-0.0011	-0.5292	6.5943	236	253	(R)TKSWIEEQEMGSFLSVAK(G)		89.4382	PLGS Databank Search	26042	Missed Cleavage	5	y4y7y8y9y18	4.6782	0.0111	50636,
			2	3085.55	2.99	3085.55	-0.0078	-2.534	6.4835	254	282	(K)GSEEPPVFLEIHYTGSPNATEAPLVFVGK(G)		102.383	PLGS Databank Search	74833	Pass One Match	8	b10b17b29y7y22y24y25y29	8.1435	0.0237	50636,
			2	1195.59	2	1195.59	9.0E-4	0.7599	6.4315	458	469	(R)SAGACTAAAFLR(E)	Carbamidomethyl C (5)	61.1556	PLGS Databank Search	5202	Pass One Match	4	b3y6y7y12	3.1079	0.0113	50636,
		Accession	OK	Precursor MH+ (Da)	z	Peptide MH+ (Da)	MH+ Error (Da)	MH+ Error (ppm)	Score	Start	End	Sequence	Retention Time (min)	Query Tool	Intensity	Peptide Type	Products	BY Matches	Products RMS Mass Error (ppm)	Products RMS RT Error (min)	Protein ID
		NP_112265.1	2	2674.28	2.93	2674.27	-0.0019	-0.7273	7.722	286	310	(R)TVAGIIVEPIQSEGGDNHASDDFFR(K)	87.1628	PLGS Databank Search	0	Pass One Match	11	b4b5b5°b6y17y18y19y20y22y23y25	3.0435	0.0156	61472,
			2	2802.38	3.74	2802.37	0.0024	0.851	7.3298	286	311	(R)TVAGIIVEPIQSEGGDNHASDDFFRK(L)	79.7434	PLGS Databank Search	0	Pass One Match	4	y15y18y21y26	2.1377	0.0081	61472,
			2	1575.71	2	1575.7	0.0011	0.7101	6.9597	35	47	(K)VDFEFDYDGPLMK(T)	92.1191	PLGS Databank Search	0	Pass One Match	5	y5y7y8y9y13	3.8233	0.0249	61472,
			2	1770.92	2.19	1770.92	-0.0018	-0.9991	6.9312	236	250	(K)IDIPSFDWPIAPFPR(L)	115.849	PLGS Databank Search	0	Pass One Match	10	b2b10°y5y7y8y9y11y12y12°y15	6.7315	0.0217	61472,
			2	2220.2	3.46	2220.2	2.0E-4	0.0871	6.2049	232	250	(K)AIHKIDIPSFDWPIAPFPR(L)	103.263	PLGS Databank Search	0	Missed Cleavage	5	b11°y4y5y10°y19	12.0279	0.0417	61472,
		Accession	OK	Precursor MH+ (Da)	z	Peptide MH+ (Da)	MH+ Error (Da)	MH+ Error (ppm)	Score	Start	End	Sequence	Retention Time (min)	Query Tool	Intensity	Peptide Type	Products	BY Matches	Products RMS Mass Error (ppm)	Products RMS RT Error (min)	Protein ID
		NP_112293.1	2	3078.42	3.73	3078.41	-0.0029	-0.9454	7.7634	210	235	(K)WTTAPKPTMADELYDQDYPIHSVEDR(H)	77.3801	PLGS Databank Search	86726	Pass One Match	15	b2b2°b11b12b26*y8y9y11y12y13y15y22y24y26y26*	4.8043	0.0141	49513,
			2	1342.71	2	1342.7	0.001	0.713	7.0845	370	381	(R)VMVDANEVPIQK(M)	55.709	PLGS Databank Search	9599	Pass One Match	5	b2y4y9y10y12	3.6289	0.0198	49513,
			2	1671.77	2.15	1671.77	-0.0039	-2.342	6.3015	155	169	(K)TPDFESTGLYSAMPR(D)	77.0504	PLGS Databank Search	15218	Pass One Match	6	b11°y6y8y10y11y15	9.6536	0.0318	49513,
			2	1226.66	2.22	1226.65	0.0016	1.2731	6.1497	143	152	(K)RPDPIDWSLK(Y)	66.0081	PLGS Databank Search	20941	Pass One Match	4	b6b8y4y10	2.683	0.0302	49513,
		Accession	OK	Precursor MH+ (Da)	z	Peptide MH+ (Da)	MH+ Error (Da)	MH+ Error (ppm)	Score	Start	End	Sequence	Retention Time (min)	Query Tool	Intensity	Peptide Type	Products	BY Matches	Products RMS Mass Error (ppm)	Products RMS RT Error (min)	Protein ID
		NP_036714.2	2	1378.81	2	1378.81	5.0E-4	0.3658	7.5311	264	277	(K)GAVSPVGVQPILNK(H)	63.4477	PLGS Databank Search	22205	Pass One Match	12	b3b4b4°b5y3y5y6y6*y8y10y11y14	2.9529	0.0068	58947,
			2	1667.81	2	1667.81	-0.0036	-2.1533	7.2507	58	72	(K)LQTEGDGIYTLNSEK(Q)	57.8744	PLGS Databank Search	22771	Pass One Match	11	b2b3b15y6y7y7°y9y11y12y13y15	3.9786	0.0187	58947,
			2	920.464	1.92	920.462	-4.0E-4	-0.4184	7.0195	112	119	(K)GSFPWQAK(M)	62.5452	PLGS Databank Search	16030	Pass One Match	4	y3*y4y5y8	3.0479	0.0081	58947,
			2	943.584	1.91	943.582	0	0.0166	6.6521	184	192	(R)SVVDIGLIK(L)	72.7612	PLGS Databank Search	20644	Pass One Match	6	b2y2y5y6y7y9	2.4618	0.0223	58947,
			2	1012.47	2	1012.47	-0.0027	-2.6516	6.6034	219	227	(R)MGYVSGWGR(N)	57.8545	PLGS Databank Search	5003	Pass One Match	4	y5y6y8y9	6.1679	0.0147	58947,
		Accession	OK	Precursor MH+ (Da)	z	Peptide MH+ (Da)	MH+ Error (Da)	MH+ Error (ppm)	Score	Start	End	Sequence	Retention Time (min)	Query Tool	Intensity	Peptide Type	Products	BY Matches	Products RMS Mass Error (ppm)	Products RMS RT Error (min)	Protein ID
		NP_112346.1	2	1502.75	2	1502.75	-0.0011	-0.7181	7.6408	169	181	(K)MINLSVPDTIDER(A)	77.5984	PLGS Databank Search	0	Pass One Match	14	b2b3b4b5b6b6°y2y5y7y8y9y10y11y13	3.0562	0.0126	50093,
			2	1599.9	2.83	1599.9	1.0E-4	0.0876	7.5461	600	613	(R)VYALPEDLVEVKPK(M)	75.4243	PLGS Databank Search	0	Pass One Match	10	b2b3y2y3y4y5y6y10y12y14	1.5552	0.0124	50093,
			2	1640.82	2.61	1640.81	8.0E-4	0.4951	7.1141	145	158	(R)HVIPMNPNTDDLFK(A)	71.5341	PLGS Databank Search	0	Pass One Match	6	b2b3y2y8y11y14	2.8882	0.0092	50093,
		Accession	OK	Precursor MH+ (Da)	z	Peptide MH+ (Da)	MH+ Error (Da)	MH+ Error (ppm)	Score	Start	End	Sequence	Retention Time (min)	Query Tool	Intensity	Peptide Type	Products	BY Matches	Products RMS Mass Error (ppm)	Products RMS RT Error (min)	Protein ID
		NP_150237.1	2	1274.73	2	1274.73	-6.0E-4	-0.4777	7.0466	32	41	(R)LLVVYPWTQR(Y)	86.2237	PLGS Databank Search	20861	Pass One Match	5	b3y5y7y8y10	2.0682	0.0146	51001,
			2	1298.64	2	1298.63	0.0022	1.7267	6.7689	19	31	(K)VNPDDVGGEALGR(L)	49.5938	PLGS Databank Search	10698	Pass One Match	5	y7y8y10y11y13	0.5943	0.0145	51001,
		Accession	OK	Precursor MH+ (Da)	z	Peptide MH+ (Da)	MH+ Error (Da)	MH+ Error (ppm)	Score	Start	End	Sequence	Retention Time (min)	Query Tool	Intensity	Peptide Type	Products	BY Matches	Products RMS Mass Error (ppm)	Products RMS RT Error (min)	Protein ID
		NP_001099825.1	2	1113.63	2	1113.63	9.0E-4	0.8384	7.3407	266	275	(R)LIEPNTAVTR(R)	45.269	PLGS Databank Search	23156	Pass One Match	9	b2y2y3y4y5y6y7y8°y10	3.1035	0.01	63805,
			2	2071.05	2.08	2071.05	-0.0032	-1.5345	6.7931	65	83	(R)GFVVQGSTGEFPFLTSLER(L)	107.432	PLGS Databank Search	25426	Pass One Match	6	b3y10y14y15y16y19	3.1184	0.0252	63805,
			1	2715.33	2	2715.33	0.0036	1.323	5.7213	298	321	(R)APLQELSPSEEEALRLDFSNNGWL(-)	108.105	PLGS Databank Search	10958	Missed Cleavage	8	b15b15*b18b22y5y10°y12y24*	10.7748	0.0291	63805,
		Accession	OK	Precursor MH+ (Da)	z	Peptide MH+ (Da)	MH+ Error (Da)	MH+ Error (ppm)	Score	Start	End	Sequence	Retention Time (min)	Query Tool	Intensity	Peptide Type	Products	BY Matches	Products RMS Mass Error (ppm)	Products RMS RT Error (min)	Protein ID
		NP_001129343.1	2	1375.72	2	1375.71	-2.0E-4	-0.1182	7.3847	304	316	(R)SLVESIPTPSMSK(E)	68.8356	PLGS Databank Search	21075	Pass One Match	11	b2b3b4b5°b6y5y7y8y9y10y13	3.7812	0.0216	53676,
			2	1957	2.84	1956.99	0.0052	2.6348	7.0543	101	117	(K)MEIATEEPLNPIKQDTK(N)	64.3004	PLGS Databank Search	46217	Missed Cleavage	12	b2b3y2y5y7y8y10y13y14y15y16y17	3.5482	0.0085	53676,
			2	1760.83	2.85	1760.82	0.0034	1.9371	6.3549	317	330	(K)ESSVEEEVWHFLRN(-)	100.245	PLGS Databank Search	36209	Missed Cleavage	9	b2°y1y3*y4y6y10y10°y12y14	9.6726	0.0242	53676,
		Accession	OK	Precursor MH+ (Da)	z	Peptide MH+ (Da)	MH+ Error (Da)	MH+ Error (ppm)	Score	Start	End	Sequence	Retention Time (min)	Query Tool	Intensity	Peptide Type	Products	BY Matches	Products RMS Mass Error (ppm)	Products RMS RT Error (min)	Protein ID
		NP_942075.1	2	1804.93	2.17	1804.92	0.0022	1.2302	7.1484	325	342	(R)AINPENGFFGVAPGTSVK(T)	80.595	PLGS Databank Search	21345	Pass One Match	7	b3y6y7y9y10y15y18	2.958	0.0153	60717,
			2	1540.84	2	1540.83	0.0018	1.1811	7.0004	15	28	(K)VIQGSLDSLPQEVR(K)	67.0781	PLGS Databank Search	13124	Pass One Match	8	b3y5y7y8y11y12y12°y14	2.2119	0.0192	60717,
			2	1087.61	2	1087.61	0.0015	1.3738	6.8637	92	100	(K)TVIITQEQR(D)	38.1622	PLGS Databank Search	7021	Pass One Match	5	b2y5y6y7y9	1.6723	0.0075	60717,
			2	1666.84	2.07	1666.84	-0.0011	-0.6434	6.7067	176	191	(R)MGTSVLEALGDGEFIK(C)	98.8534	PLGS Databank Search	12725	Pass One Match	6	b9y7y9y10y11y16	9.4969	0.024	60717,
			1	2549.34	3.46	2549.34	-0.0038	-1.498	5.6628	254	276	(R)LAKEEGWLAEHMLILGITNPEGK(K)	99.8647	PLGS Databank Search	16961	Pass One Match	7	b13y4y5y6°y8y12°y23	13.8427	0.0306	60717,
		Accession	OK	Precursor MH+ (Da)	z	Peptide MH+ (Da)	MH+ Error (Da)	MH+ Error (ppm)	Score	Start	End	Sequence	Retention Time (min)	Query Tool	Intensity	Peptide Type	Products	BY Matches	Products RMS Mass Error (ppm)	Products RMS RT Error (min)	Protein ID
		NP_001296451.1	2	1382.82	2.81	1382.82	-0.0014	-1.0119	7.1664	369	380	(K)LVVLPFPGKEQR(S)	70.6129	PLGS Databank Search	0	Pass One Match	10	b2b3y2y5y6y6*y7y8y10y12	3.6092	0.018	52901,
			2	1082.53	1.96	1082.53	5.0E-4	0.4501	6.6085	76	84	(K)DGYMLTLNR(V)	65.85	PLGS Databank Search	0	Pass One Match	8	b3y2*y3y4y5y6y7*y9	3.7891	0.0189	52901,
			2	2007.97	3.32	2007.96	0.0018	0.8903	6.1483	317	334	(R)GSIQHLPEQEEPEDSKGK(S)	36.4459	PLGS Databank Search	0	Missed Cleavage	4	b3°b6y7y18	4.7489	0.0157	52901,
			1	3747.92	4	3747.82	0.0888	23.7053	5.285	335	367	(K)SPEEPFPVQLDLTTNPQGDTLDVSFLYLEPEEK(K)	110.732	PLGS Databank Search	0	Pass Two Match	5	b8y1y26y32y33	17.4043	0.0269	52901,
			1	3660.76	4.71	3660.78	-0.0281	-7.6842	0	336	367	(S)PEEPFPVQLDLTTNPQGDTLDVSFLYLEPEEK(K)	110.774	PLGS Databank Search	0	In Source Fragment	2	y26y32	10.8473	0.063	52901,
		Accession	OK	Precursor MH+ (Da)	z	Peptide MH+ (Da)	MH+ Error (Da)	MH+ Error (ppm)	Score	Start	End	Sequence	Modifications	Retention Time (min)	Query Tool	Intensity	Peptide Type	Products	BY Matches	Products RMS Mass Error (ppm)	Products RMS RT Error (min)	Protein ID
		NP_001006996.1	2	3022.68	3.68	3022.67	0.002	0.6593	6.7817	16	44	(R)TAIGSFNGALSTVPVHNLGTTVIKEVLQR(A)		106.166	PLGS Databank Search	21855	Pass One Match	4	y16y19y26y29	2.7571	0.0218	59430,
			2	1403.76	2.44	1403.75	0.0037	2.6239	6.3461	212	223	(K)GLTEVKIDEFPR(H)		68.3199	PLGS Databank Search	7497	Missed Cleavage	5	y4y5y6y7y12	4.5796	0.0178	59430,
			1	2866.46	3.71	2866.45	0.0045	1.5631	5.85	45	71	(R)AKVAPEEVSEVIFGHVLTAGCGQNPTR(Q)	Carbamidomethyl C (21)	92.9499	PLGS Databank Search	30771	Missed Cleavage	5	y3y6y16y23y27	4.1123	0.0193	59430,
			1	3589.69	4	3589.68	0.0027	0.7501	5.7536	137	169	(K)MGEVPLADSILCDGLTDAFHNYHMGITAENVAK(K)	Carbamidomethyl C (12)	111.846	PLGS Databank Search	14904	Pass One Match	3	b3y11y29	7.3021	0.0113	59430,
			1	2667.32	3	2667.32	-0.0012	-0.434	5.5258	47	71	(K)VAPEEVSEVIFGHVLTAGCGQNPTR(Q)	Carbamidomethyl C (19)	98.8546	PLGS Databank Search	17998	Pass One Match	5	b11y4y21y23y25	9.3103	0.0303	59430,
		Accession	OK	Precursor MH+ (Da)	z	Peptide MH+ (Da)	MH+ Error (Da)	MH+ Error (ppm)	Score	Start	End	Sequence	Retention Time (min)	Query Tool	Intensity	Peptide Type	Products	BY Matches	Products RMS Mass Error (ppm)	Products RMS RT Error (min)	Protein ID
		NP_620802.2	2	1131.64	2	1131.64	0	0.0345	6.89	522	532	(R)VGVIDLSPFGK(F)	85.6828	PLGS Databank Search	16103	Pass One Match	10	b2b3y2y4y5y6y7y8y10y11	3.2485	0.0209	59401,
			2	2055.11	2.22	2055.11	0.0012	0.5789	6.8762	830	847	(K)NYPATIIQEPLVLTEPTR(T)	92.17	PLGS Databank Search	19484	Pass One Match	10	b6b6°b9*y6y9y10y11y12y16y18	3.7565	0.0211	59401,
			2	1744.92	2.22	1744.92	-3.0E-4	-0.1486	6.6879	615	631	(R)NITDELGVLGVAGPYAR(R)	93.4337	PLGS Databank Search	15595	Pass One Match	8	b8b9y5y6y7y8y9y17	3.4679	0.0187	59401,
			2	2853.46	3.72	2853.45	-0.001	-0.36	6.2923	208	233	(K)YPAPVTSLKPRPDGTWDVETPQGSVR(A)	70.52	PLGS Databank Search	17934	Pass One Match	5	b17b19b20y6y26	5.9172	0.0058	59401,
			2	1982.99	2.92	1982.99	-0.0034	-1.7297	6.1423	112	129	(R)LEEETGQVVGFHQPGSIR(L)	58.9513	PLGS Databank Search	7747	Pass One Match	5	b2b3y5y16y18	1.4269	0.0238	59401,
			1	1901.91	3	1901.9	0.0015	0.7695	5.8364	440	455	(R)ESYGFNNIVGYPKEER(F)	68.6293	PLGS Databank Search	10000	Pass One Match	4	y5y7y13y16	2.6579	0.0477	59401,
		Accession	OK	Precursor MH+ (Da)	z	Peptide MH+ (Da)	MH+ Error (Da)	MH+ Error (ppm)	Score	Start	End	Sequence	Retention Time (min)	Query Tool	Intensity	Peptide Type	Products	BY Matches	Products RMS Mass Error (ppm)	Products RMS RT Error (min)	Protein ID
		NP_808789.1	2	2236.23	2.91	2236.22	0.0027	1.1936	6.894	303	323	(R)STEAPLIIRPDSGNPLDTVLK(V)	90.2435	PLGS Databank Search	34674	Pass One Match	14	b2b2°b3b3°b4b4°y2y14y15y17y18y19y21y21*	4.7839	0.0104	50010,
			2	1466.67	2	1466.67	0.002	1.3409	6.1478	479	491	(K)NAQLNMEQDVAPH(-)	52.5222	PLGS Databank Search	11908	Pass One Match	6	b3y1y2y9y10y13	2.2665	0.0198	50010,
		Accession	OK	Precursor MH+ (Da)	z	Peptide MH+ (Da)	MH+ Error (Da)	MH+ Error (ppm)	Score	Start	End	Sequence	Retention Time (min)	Query Tool	Intensity	Peptide Type	Products	BY Matches	Products RMS Mass Error (ppm)	Products RMS RT Error (min)	Protein ID
		NP_058682.2	2	880.436	1.92	880.435	-1.0E-4	-0.1391	6.939	272	279	(K)IAMGAFDR(T)	54.0012	PLGS Databank Search	10889	Pass One Match	5	b2y5y6y7y8	2.5978	0.0157	55245,
			2	1233.65	2	1233.65	5.0E-4	0.3894	6.4136	260	271	(K)ENVLIGEGAGFK(I)	65.1576	PLGS Databank Search	7290	Pass One Match	7	b2b2°b3y7y8y9y12	4.1176	0.0223	55245,
			2	1467.84	2.71	1467.84	0.0015	0.9933	6.2758	280	294	(R)TRPTVAAGAVGLAQR(A)	47.2489	PLGS Databank Search	18578	Pass One Match	4	b5y5y6*y15	3.0513	0.0161	55245,
			1	1582.82	2.13	1582.82	-0.001	-0.6212	5.9874	396	408	(K)IYQIYEGTAQIQR(L)	62.2608	PLGS Databank Search	7301	Pass One Match	4	b3y8y9y13	3.645	0.022	55245,
		Accession	OK	Precursor MH+ (Da)	z	Peptide MH+ (Da)	MH+ Error (Da)	MH+ Error (ppm)	Score	Start	End	Sequence	Retention Time (min)	Query Tool	Intensity	Peptide Type	Products	BY Matches	Products RMS Mass Error (ppm)	Products RMS RT Error (min)	Protein ID
		NP_001019925.1	2	2775.38	3.71	2775.37	0.0043	1.559	6.9281	296	320	(K)VINAAHSFYNGTTTLPISDEDRTPR(K)	68.5464	PLGS Databank Search	51366	Missed Cleavage	14	b2b7b8b9b25b25°y10y12y13y14y15y23y23*y25	5.2454	0.0129	58319,
			2	2762.44	2.73	2762.43	-0.0014	-0.4982	6.7051	639	664	(R)TFITSDFMTGVPATPGNEIPVEVVLK(M)	110.424	PLGS Databank Search	15036	Pass One Match	6	b11y7y12y15y22°y26	3.4112	0.0211	58319,
			2	2442.32	3.67	2442.31	-7.0E-4	-0.2733	6.5592	425	446	(R)ELDLPEELVSRHPFPGPGLAIR(V)	95.618	PLGS Databank Search	24403	Missed Cleavage	4	b8y8y18y22	5.2482	0.0241	58319,
			2	1250.59	2	1250.59	-9.0E-4	-0.7459	6.3906	326	336	(K)TLNMTTSPEEK(R)	40.1879	PLGS Databank Search	12519	Pass One Match	8	b2b3b9°y4y5y6y9y11	2.7678	0.0237	58319,
			2	1299.68	2	1299.68	0.0019	1.4546	6.3496	425	435	(R)ELDLPEELVSR(H)	80.657	PLGS Databank Search	17184	Pass One Match	7	b2°b3b3°y5y7y9y11	3.2415	0.0152	58319,
			2	1867.88	2	1867.88	-0.0025	-1.3407	6.1098	678	693	(R)IMYDLTSKPPGTTEWE(-)	77.3116	PLGS Databank Search	16622	Pass One Match	8	b2b7b14b15y8y10y11y16	8.099	0.0181	58319,
			2	1737.83	2	1737.82	0.0143	8.2349	0	639	655	(R)TFITSDFMTGVPATPGN(E)	110.435	PLGS Databank Search	2119	In Source Fragment	1	b11	4.5064	0.0018	58319,
		Accession	OK	Precursor MH+ (Da)	z	Peptide MH+ (Da)	MH+ Error (Da)	MH+ Error (ppm)	Score	Start	End	Sequence	Retention Time (min)	Query Tool	Intensity	Peptide Type	Products	BY Matches	Products RMS Mass Error (ppm)	Products RMS RT Error (min)	Protein ID
		NP_001257781.1	2	1828.95	2.34	1828.95	9.0E-4	0.4678	6.2842	166	182	(R)QLQAASPELTQAALMEK(L)	70.8722	PLGS Databank Search	0	Pass Two Match	5	b3*b17y11y12y17	1.6013	0.012	49856,
			2	1784.85	2	1784.85	5.0E-4	0.2556	6.1544	320	334	(R)TDLTEAFNMDPVYLR(H)	96.127	PLGS Databank Search	0	Pass One Match	6	y5y6y8y9y10y15	3.8869	0.011	49856,
			1	3244.56	3.08	3244.55	0.0021	0.6471	5.9111	12	39	(K)EMVDYIADYLDGIEGRPVYPDVEPGYLR(A)	115.201	PLGS Databank Search	0	Pass One Match	4	y21y22y23y28	3.3068	0.0072	49856,
			1	3429.67	3.73	3429.67	-0.0026	-0.7497	5.8363	10	39	(R)GKEMVDYIADYLDGIEGRPVYPDVEPGYLR(A)	111.583	PLGS Databank Search	0	Pass One Match	8	b7y5y7y9y10y14y15y17	15.0935	0.0243	49856,
		Accession	OK	Precursor MH+ (Da)	z	Peptide MH+ (Da)	MH+ Error (Da)	MH+ Error (ppm)	Score	Start	End	Sequence	Retention Time (min)	Query Tool	Intensity	Peptide Type	Products	BY Matches	Products RMS Mass Error (ppm)	Products RMS RT Error (min)	Protein ID
		NP_001338910.1	2	1645.9	2	1645.9	0.0013	0.7694	6.8165	38	52	(K)VMVLDFVTPTPLGTR(W)	99.0185	PLGS Databank Search	0	Pass One Match	11	b2b3b5b7y7y8y9y10y11y12y15	6.5687	0.015	51759,
			1	1991.94	3	1991.94	5.0E-4	0.2367	5.3049	101	117	(K)MTESVQNHIGSLNWGYR(V)	71.6903	PLGS Databank Search	0	Pass Two Match	5	y1y10°y11°y13°y17	7.123	0.0287	51759,
		Accession	OK	Precursor MH+ (Da)	z	Peptide MH+ (Da)	MH+ Error (Da)	MH+ Error (ppm)	Score	Start	End	Sequence	Retention Time (min)	Query Tool	Intensity	Peptide Type	Products	BY Matches	Products RMS Mass Error (ppm)	Products RMS RT Error (min)	Protein ID
		NP_058929.1	2	1519.73	2	1519.72	-0.001	-0.6757	6.2886	285	297	(R)GMEFLAVPSSYYR(L)	86.9203	PLGS Databank Search	7907	Pass One Match	5	b7y6y7y8y13	5.5182	0.019	61770,
			1	2414.24	2.94	2414.24	-0.0025	-1.0325	5.9692	226	247	(R)SIVVANYEESIKMPINEPAPGR(K)	79.1907	PLGS Databank Search	17201	Missed Cleavage	9	b2b3b13y5y9y10y18y19y22	5.6849	0.0301	61770,
			1	2069.96	2.88	2069.96	0.0026	1.2627	5.4716	209	225	(R)FWSVDDTQVHTEYSSLR(S)	73.5015	PLGS Databank Search	12384	Pass One Match	4	y8y13y15y17	6.2257	0.0151	61770,
		Accession	OK	Precursor MH+ (Da)	z	Peptide MH+ (Da)	MH+ Error (Da)	MH+ Error (ppm)	Score	Start	End	Sequence	Retention Time (min)	Query Tool	Intensity	Peptide Type	Products	BY Matches	Products RMS Mass Error (ppm)	Products RMS RT Error (min)	Protein ID
		NP_036948.2	2	1742.94	2.8	1742.94	-0.0052	-2.9769	6.0392	119	135	(K)VAGHDINYVALSGVLSK(I)	77.1475	PLGS Databank Search	11268	Pass One Match	4	b5y6y8y17	2.5285	0.0142	53237,
			1	1059.59	2	1059.58	-3.0E-4	-0.3007	5.784	73	81	(R)ADVLLEPFR(C)	78.9714	PLGS Databank Search	9371	Pass One Match	5	b3y3y4y5y9	3.0585	0.0212	53237,
		Accession	OK	Precursor MH+ (Da)	z	Peptide MH+ (Da)	MH+ Error (Da)	MH+ Error (ppm)	Score	Start	End	Sequence	Retention Time (min)	Query Tool	Intensity	Peptide Type	Products	BY Matches	Products RMS Mass Error (ppm)	Products RMS RT Error (min)	Protein ID
		NP_110490.1	2	1104.59	2	1104.58	0.0031	2.8325	7.3048	238	246	(K)IGFPWSEIR(N)	90.3667	PLGS Databank Search	1427.84	Pass One Match	7	y1y2y4y5y6y8y9	3.1837	0.0231	51245,
			2	1472.8	2.88	1472.79	0.0021	1.4343	6.7334	295	306	(R)RKPDTIEVQQMK(A)	37.1298	PLGS Databank Search	4271.1	Pass One Match	6	b4b5b5°y2y5y12	3.5147	0.026	51245,
			2	1154.52	2	1154.51	-6.0E-4	-0.5015	6.5394	569	577	(K)QRIDEFESM(-)	59.8942	PLGS Databank Search	17487	Missed Cleavage	7	b4b5b6b7y1y2y9	3.0915	0.0106	51245,
			2	1805.91	2.75	1805.91	3.0E-4	0.169	6.2885	412	427	(K)KTQEQLASEMAELTAR(V)	70.6793	PLGS Databank Search	29964	Missed Cleavage	8	b6b9y3y4y5y6y7y16	4.443	0.0199	51245,
			2	987.513	2	987.511	0.001	1.0063	6.1748	372	379	(R)ALELEQER(K)	41.9122	PLGS Databank Search	14449	Pass One Match	4	y4y5y6y8	1.6035	0.0315	51245,
			1	1190.58	2	1190.57	0.0015	1.2593	5.9839	449	458	(K)AQMVQEDLEK(T)	42.5892	PLGS Databank Search	8685	Pass One Match	5	b2y6y7y8y10	3.0875	0.0093	51245,
		Accession	OK	Precursor MH+ (Da)	z	Peptide MH+ (Da)	MH+ Error (Da)	MH+ Error (ppm)	Score	Start	End	Sequence	Modifications	Retention Time (min)	Query Tool	Intensity	Peptide Type	Products	BY Matches	Products RMS Mass Error (ppm)	Products RMS RT Error (min)	Protein ID
		XP_006231272.1	2	2066.11	3.59	2066.1	-0.0017	-0.8463	6.2465	669	686	(K)IQPVEVDRYGNIDVAHLK(A)		69.1232	PLGS Databank Search	20854	Missed Cleavage	5	b2y14y15y16y18	1.0534	0.0074	41945,
			1	1503.78	2	1503.78	0.0023	1.5026	5.9161	566	578	(K)LNSSSELTPITWR(E)		74.837	PLGS Databank Search	9443	Pass One Match	5	y5y6y9y11y13	3.248	0.0177	41945,
			1	1872.99	2.25	1873	-0.0055	-2.9612	5.8818	81	97	(R)EMLQALGLASIDELIEK(T)		116.523	PLGS Databank Search	17481	Pass One Match	6	b6b8y9y11y12y17	6.4759	0.0162	41945,
			1	3513.58	3.84	3513.58	-0.0015	-0.423	5.1789	993	1021	(R)IDDIYGDQHLVCTCPPMEVYESPFSEQKR(A)	Carbamidomethyl C (12), Carbamidomethyl C (14)	84.4723	PLGS Databank Search	17262	Pass One Match	4	b3y15y25y29	1.6992	0.008	41945,
		Accession	OK	Precursor MH+ (Da)	z	Peptide MH+ (Da)	MH+ Error (Da)	MH+ Error (ppm)	Score	Start	End	Sequence	Retention Time (min)	Query Tool	Intensity	Peptide Type	Products	BY Matches	Products RMS Mass Error (ppm)	Products RMS RT Error (min)	Protein ID
		NP_001034090.1	1	1513.79	2	1513.79	0.0034	2.2362	5.691	391	404	(R)GVVDSEDIPLNLSR(E)	74.5409	PLGS Databank Search	11891	Pass One Match	6	y6y7y8y10y11y14	3.2597	0.0166	50389,
			1	1687.85	2.73	1687.84	0.0046	2.7405	5.4141	184	198	(K)AFLEALQHQAETSSR(I)	67.5899	PLGS Databank Search	15059	Pass One Match	6	b2y6y7y8y13y15	6.7511	0.0148	50389,
			1	1492.85	2.05	1492.85	-0.001	-0.6486	0	637	649	(R)AQLLQPTLEINPR(H)	75.1706	PLGS Databank Search	19778	In Source Fragment	11	b2b3b4b5y3y8y9y9*y10y11y13	7.2336	0.0146	50389,

## Sheet: Band_A
	Table 2. Proteins and peptides identified in the gel band A (Superdex 200 purification stage) submitted to trypsin digestion and MS/MS analysis
	Identification was performed with the use of the ProteinLynx Global Server 2.4 software (Waters)
	OK column indicates whether the protein or peptide match has been determined as good (2), possible (1) or poor (0).
	OK	Accession	Entry	Description	mW (Da)	pI (pH)	PLGS Score	Peptides	Theoretical Peptides	Coverage (%)	Precursor RMS Mass Error (ppm)	Products	Digest Peptides	Modified Peptides	Products RMS Mass Error (ppm)	Products RMS RT Error (min)	Amount (fmol)	Amount (ngrams)	Protein ID
	2	NP_620802.2	NP_620802.2	dimethylglycine dehydrogenase mitochondrial precursor Rattus norvegicus	95917	6.8079	10426.4	58	64	57.2929	3.1627	978	46	8	4.3445	0.0160963	0	0	59401
	2	NP_062230.1	NP_062230.1	ezrin Rattus norvegicus	69347	5.7343	1279.7	10	72	19.6246	2.3637	102	10	0	5.4099	0.0172223	0	0	50722
	2	NP_001008802.2	NP_001008802.2	keratin type II cytoskeletal 1 Rattus norvegicus	64716	7.9519	718.123	3	49	5.6	1.2674	43	3	0	3.8284	0.0140574	0	0	50350
	2	NP_001094477.1	NP_001094477.1	keratin type II cytoskeletal 6A Rattus norvegicus	59212	7.9645	372.686	2	41	3.9855	4.4808	33	2	0	3.4571	0.0168341	0	0	62610
	1	NP_077327.1	NP_077327.1	heat shock cognate 71 kDa protein Rattus norvegicus	70827	5.1998	128.134	2	50	4.644	0.6116	11	2	0	2.6043	0.0126261	0	0	51266
	1	NP_112346.1	NP_112346.1	plastin 3 Rattus norvegicus	70704	5.2125	76.8953	5	55	6.8254	2.854	25	5	1	4.8165	0.0161936	0	0	50093
Peptides
		Accession	OK	Precursor MH+ (Da)	z	Peptide MH+ (Da)	MH+ Error (Da)	MH+ Error (ppm)	Score	Start	End	Sequence	Modifications	Retention Time (min)	Query Tool	Intensity	Peptide Type	Products	BY Matches	Products RMS Mass Error (ppm)	Products RMS RT Error (min)	Protein ID
		NP_620802.2	2	1744.93	2.2	1744.92	0.0034	1.9335	8.9832	615	631	(R)NITDELGVLGVAGPYAR(R)		66.8298	PLGS Databank Search	859293	Pass One Match	49	b2b2*b3b3*b3°b4b4°b5b5*b5°b6b6*b6°b7b7*b7°b8b8*b8°b9b9*b9°b10b10°b11b12b12°b13b15b16b17y1y2y3y4y5y6y7y8y9y10y11y12y13y13°y14y15y15°y17	3.6694	0.0072	59401,
			2	1482.71	1.98	1482.71	0.002	1.3481	8.7004	298	310	(R)DGLLFGPYESQEK(M)		57.2541	PLGS Databank Search	775992	Pass One Match	36	b2b3b3°b4b4°b5b5°b6b6°b9b11b12b13y1y2y2°y3y3*y3°y4y4*y4°y5y5°y6y6*y7y7°y8y8°y9y9°y10y10*y11y13	4.3385	0.0091	59401,
			2	2704.45	2.8	2704.44	0.0035	1.3034	8.683	805	829	(K)SLAFAYVPVELSEVGQQVEVELLGK(N)		98.3034	PLGS Databank Search	342396	Pass One Match	41	b2b3b4b4°b5b5°b6b6°b7b7°b9b10b11b12b13b13°b14b17b18b21b22b23y2y3y5y6y7y8y9y10y11y12y15y18y18°y19y20y21y22y25y25*	2.5145	0.0315	59401,
			2	2055.12	2.24	2055.11	0.005	2.4421	8.6546	830	847	(K)NYPATIIQEPLVLTEPTR(T)		65.9574	PLGS Databank Search	922511	Pass One Match	46	b2b3b4b4*b5b5*b5°b6b6°b7b7*b7°b8b8*b8°b9b9°b11b12b13b14b15b15*b18y1y3y4y5y6y6°y7y8y9y10y10°y11y11*y11°y12y13y14y15y16y16°y17y18	4.1885	0.0121	59401,
			2	2413.15	2.56	2413.15	0.0082	3.3835	8.6446	691	712	(R)IMNAGQEEGIDNFGTYALNALR(L)	Oxidation M (2)	69.7786	PLGS Databank Search	581790	Variable Modification	57	b2b3b4b5b6b6*b7b7*b8b8*b9b9*b9°b10b10*b11b11*b12b12*b12°b13b13°b14b15b15°b16°b17b17°b18b20b22b22*y1y2y3y4y4*y5y6y7y7*y8y9y9°y10y10°y11y11°y12y12*y12°y14y15y16y19*y20y22	3.6949	0.0104	59401,
			2	1131.64	1.96	1131.64	0.0036	3.1484	8.606	522	532	(R)VGVIDLSPFGK(F)		62.1737	PLGS Databank Search	1067934	Pass One Match	23	b2b3b4b5b5°b6b7y1y2y3y4y5y5°y6y6°y7y7°y8y8°y9y10y10°y11	2.6243	0.0114	59401,
			2	1456.67	1.98	1456.67	5.0E-4	0.3287	8.4885	505	516	(R)TNWFEPVGSEYK(Q)		56.0125	PLGS Databank Search	88769	Pass One Match	22	b2b3b3*b4b4*b5b5°b7b12y2y3y3°y4y5y6y7y8y8°y9y9°y10y12	4.6358	0.009	59401,
			2	1983	2.87	1982.99	0.0063	3.1623	8.4588	112	129	(R)LEEETGQVVGFHQPGSIR(L)		44.0761	PLGS Databank Search	509524	Pass One Match	38	b2b3b3°b4b5b5°b7b8b13b18y1y2y3y4y5y6y6*y6°y7y8y9y9*y9°y10y10*y11y12y13y13*y14y14°y15y15°y16y16°y17y17°y18	3.5121	0.0082	59401,
			2	815.489	1.79	815.487	0.0018	2.212	8.4057	68	74	(R)DVVLLEK(S)		41.8231	PLGS Databank Search	178638	Pass One Match	13	b1°b2b3b4b5b6y1y2y2°y3y4y5y7	2.7099	0.0099	59401,
			2	1368.66	1.97	1368.65	0.0066	4.8105	8.3789	637	648	(K)LTSEDLSDDVFK(F)		52.0765	PLGS Databank Search	576337	Pass One Match	34	b2b2°b3b3°b4b4°b5b5°b6b6°b7°b9b10b10°b12b12°y1y2y3y4y5y5°y6y6°y7y8y8°y9y9°y10y10°y11y11°y12	3.4895	0.0092	59401,
			2	1209.59	2.44	1209.59	0.0025	2.0328	8.3691	681	690	(R)REDSAALYER(I)		27.596	PLGS Databank Search	117653	Pass One Match	19	b3b4b4°b5b6b7b8b9y1y2y3y4y5y7y8y8°y9y9°y10	2.6836	0.0221	59401,
			2	1485.78	2.7	1485.78	0.003	2.0204	8.3295	162	173	(K)IHELFPLLNMDK(I)	Oxidation M (10)	60.0966	PLGS Databank Search	315097	Variable Modification	20	b2b3b3°b4b5b7y1y2y2°y3y4y4*y5y6y7y8y9y10y11y12	2.8653	0.0159	59401,
			2	1487.72	1.99	1487.72	0.0038	2.54	8.2657	440	452	(R)ESYGFNNIVGYPK(E)		54.8652	PLGS Databank Search	373242	Pass One Match	36	b2b2°b3b3°b4b4°b5b5°b6°b7°b8b8°b9b9°b10b10°b11b11°b13b13*y1y2y3y4y5y6y7y8y8*y9y10y10*y11y11*y12y13	2.7528	0.0228	59401,
			2	1228.59	1.96	1228.58	0.0016	1.268	8.2627	428	437	(K)WTTTQYTEAK(A)		34.5757	PLGS Databank Search	100206	Pass One Match	20	b1b2b2°b3°b4b10°y1y2y3y3°y4y5y5°y6y6*y7y8y9y10y10*	2.2298	0.0101	59401,
			2	973.513	1.9	973.51	0.0027	2.8175	8.2562	599	606	(R)WIEEAAVR(G)		39.9689	PLGS Databank Search	102806	Pass One Match	12	b1b2y1y2y3y4y5y5°y6y6°y7y8	2.5675	0.0051	59401,
			2	1084.64	1.97	1084.64	0.0047	4.3469	8.2561	657	666	(K)ISDIPVTAIR(I)		46.505	PLGS Databank Search	264239	Pass One Match	17	b2b2°b3b3°b4y1y2y3y4y5y6y6°y7y8y9y9°y10	2.2233	0.0115	59401,
			2	908.449	1.88	908.447	0.0023	2.5063	8.2135	607	614	(R)GGYDVEIR(N)		36.245	PLGS Databank Search	235273	Pass One Match	12	b2b3b4y1y2y3y3°y4y5y5°y6y8	2.1403	0.0073	59401,
			2	3130.69	3.76	3130.67	0.0165	5.2857	8.2101	354	382	(K)KADIINIVNGPITYSPDILPMVGPHQGVR(N)	Oxidation M (21)	66.6779	PLGS Databank Search	327241	Variable Modification	33	b3b4b5b6b7b8b9b9*b10b10°b12b12*b13b13°b14b14°b15b29y4y6y7y8y10y11y12y14y15y16y17y19y20y21y29	3.35	0.0153	59401,
			2	1828.93	2.81	1828.92	0.0089	4.8634	8.1753	338	353	(R)ITEHVEAAMEMVPVLK(K)	Oxidation M (9), Oxidation M (11)	43.6152	PLGS Databank Search	176863	Variable Modification	18	b2°b4b5b6b7b8b9b10b11b12y1y2y4y5y6y7y8y16	2.4183	0.0088	59401,
			2	1104.6	1.97	1104.59	0.0059	5.3502	8.0874	237	246	(R)IVNAAGFWAR(E)		53.0226	PLGS Databank Search	203565	Pass One Match	15	b2b3b4y1y2y3y4y5y6y7y8y8*y9y9*y10	2.9709	0.0085	59401,
			2	1053.49	1.94	1053.48	0.0026	2.4394	8.0434	682	690	(R)EDSAALYER(I)		30.3046	PLGS Databank Search	110150	Pass One Match	15	b2b2°b3°b4°b5°y1y2y2°y3y4y5y6y7y8y9	2.5066	0.0143	59401,
			2	726.45	1.78	726.451	-9.0E-4	-1.1717	7.9911	280	285	(R)ELPVLR(D)		41.0929	PLGS Databank Search	122800	Pass One Match	7	b6y1y2y3y4y5y6	2.9091	0.012	59401,
			2	1704.85	2.04	1704.84	0.0036	2.1092	7.9896	789	804	(K)VIGNTTSGSYSYSIQK(S)		39.7606	PLGS Databank Search	84271	Pass One Match	18	b2b4b16b16°y1y2y4y5y6y7y8y9y10y11y12y14y14°y16	4.5554	0.0127	59401,
			2	2803.42	2.98	2803.41	0.0097	3.45	7.9892	174	200	(K)ILAGLYNPGDGHIDPYSLTMALATGAR(K)	Oxidation M (20)	71.8962	PLGS Databank Search	417393	Variable Modification	28	b2b3b6b7b7*b9*b10b13°b14°b17°b27y4y6y7y9y10y11y13y15y17y19y20y22y22*y24y25y26y27	6.4688	0.0288	59401,
			2	1123.53	1.92	1123.53	0.0039	3.4764	7.9294	329	337	(K)ELFESDLDR(I)		46.4271	PLGS Databank Search	182560	Pass One Match	16	b2b2°b3°b4°b5°y2y3y4y5y5°y6y6°y7y7°y8y9	3.0514	0.0211	59401,
			2	2009.02	2.83	2009.01	0.0055	2.7451	7.9247	537	554	(K)GQDSTQLLDHLCANVIPK(V)	Carbamidomethyl C (12)	59.5031	PLGS Databank Search	519447	Pass One Match	35	b2b2*b3b3*b4b4*b7b7°b12b12*b13b14b14*b15b15*b16b18°y2y3y5y6y7y9y10y10*y11y12y13y14y15y16y16°y17°y18y18*	7.0753	0.0116	59401,
			2	1405.74	2.67	1405.73	0.0031	2.2265	7.9151	130	141	(R)LATTPERVDEFK(Y)		37.0435	PLGS Databank Search	110395	Missed Cleavage	13	b2b3b3°b9b10y1y2y3°y8y9y10y11y12	3.9259	0.0145	59401,
			2	3002.59	3.1	3002.58	0.0104	3.4673	7.7766	355	382	(K)ADIINIVNGPITYSPDILPMVGPHQGVR(N)	Oxidation M (20)	71.1376	PLGS Databank Search	189967	Variable Modification	30	b3b4b5b5*b6b6*b7b7*b8b9y6y7y8y10y11y12*y14y15y17y19y20y21y22y22*y23y24y24*y25y28y28*	5.4337	0.0105	59401,
			2	1472.77	2.74	1472.77	0.004	2.686	7.7526	555	567	(K)VGFTNISHMLTPR(G)		56.4839	PLGS Databank Search	67902	Pass One Match	13	b2y1y2y3y4y5y6y7y8y9y10y12y13	3.2305	0.0108	59401,
			2	2853.47	3.68	2853.45	0.0136	4.7724	7.6823	208	233	(K)YPAPVTSLKPRPDGTWDVETPQGSVR(A)		51.3978	PLGS Databank Search	223455	Pass One Match	32	b2b3b5b8b17b18b19b20b20°b26y1y4y5y5*y5°y6y6*y6°y7y8y8°y9y10y10°y13y17y21y23y23°y24y25y26	6.1045	0.0138	59401,
			2	1612.78	2.69	1612.78	0.0053	3.2663	7.5908	504	516	(R)RTNWFEPVGSEYK(Q)		49.8911	PLGS Databank Search	20433	Missed Cleavage	8	b3b4b6y1y2y5y7y13	3.8235	0.0116	59401,
			2	2397.16	2.57	2397.15	0.0066	2.7386	7.5251	691	712	(R)IMNAGQEEGIDNFGTYALNALR(L)		71.7707	PLGS Databank Search	66254	Pass One Match	14	b8b10b11b12b22y4y5y6y7y8y9y9°y10y22	4.778	0.0102	59401,
			2	2986.59	3.13	2986.58	0.0037	1.2425	7.4451	355	382	(K)ADIINIVNGPITYSPDILPMVGPHQGVR(N)		74.9937	PLGS Databank Search	19474	Pass One Match	8	b3b6b10*y10y20y21y22y28	2.598	0.014	59401,
			2	1115.54	1.9	1115.54	0.0036	3.2575	7.4297	286	294	(R)DLEGSYYLR(Q)		46.4389	PLGS Databank Search	159848	Pass One Match	10	b2b2°b3y3y4y5y6y6°y7y9	3.9047	0.0411	59401,
			2	1901.91	2.88	1901.9	0.0074	3.8813	7.4044	440	455	(R)ESYGFNNIVGYPKEER(F)		50.685	PLGS Databank Search	95272	Pass One Match	12	b3°b4°y2y5y6y7y8y9y10y12y13y16	1.8274	0.0204	59401,
			2	1812.93	2.83	1812.92	0.0047	2.5897	7.3949	338	353	(R)ITEHVEAAMEMVPVLK(K)	Oxidation M (9)	50.8937	PLGS Databank Search	21988	Variable Modification	11	b2°b5b6b7b8y1y2y4y7y10y16	6.7854	0.0096	59401,
			2	1858.9	2.78	1858.9	0.0074	3.9792	7.352	147	161	(R)TNWHATEQYIIEPEK(I)		48.2054	PLGS Databank Search	19763	Pass One Match	7	b5b9y3y4°y6y7y15	2.8221	0.0081	59401,
			2	1650.88	3	1650.88	0.0086	5.2165	7.2575	313	328	(K)LQASWVAHGVPPGFGK(E)		51.9034	PLGS Databank Search	23524	Pass One Match	5	b2y5y6y9y14	3.5002	0.0161	59401,
			2	1469.79	2.65	1469.78	0.0093	6.3287	7.2247	162	173	(K)IHELFPLLNMDK(I)		66.5727	PLGS Databank Search	49452	Pass Two Match	11	b2b3b3°b4b5y2y3y4y5y9y12	5.4713	0.0185	59401,
			2	3114.7	3.74	3114.68	0.0184	5.9229	7.1478	354	382	(K)KADIINIVNGPITYSPDILPMVGPHQGVR(N)		70.3606	PLGS Databank Search	35334	Missed Cleavage	8	b7b10y6y7y10y14y18*y29	9.8775	0.0141	59401,
			2	1467.68	2	1467.67	0.0035	2.3512	7.0365	28	40	(R)EGQESPPSPPEWK(D)		40.9	PLGS Databank Search	31718	Pass One Match	8	b3°b5y5y7y8y9y10y13	4.3638	0.0297	59401,
			2	2787.42	3	2787.41	0.0082	2.9317	6.9897	174	200	(K)ILAGLYNPGDGHIDPYSLTMALATGAR(K)		76.396	PLGS Databank Search	51549	Pass One Match	13	b2b5b9*y7y8y13y14y20y21y22y24y25y27	6.5866	0.0131	59401,
			2	1796.93	2.75	1796.93	0.004	2.2232	6.901	338	353	(R)ITEHVEAAMEMVPVLK(K)		59.589	PLGS Databank Search	25181	Pass One Match	10	b2°b3b3°b5b5°b8y2y4y6y16	8.2641	0.0179	59401,
			2	1488.77	2.77	1488.76	0.0082	5.4783	6.3699	555	567	(K)VGFTNISHMLTPR(G)	Oxidation M (9)	46.3113	PLGS Databank Search	241645	Variable Modification	5	b2y4y8y10y12	5.6084	0.0267	59401,
			2	1633.92	1	1633.93	-0.0092	-5.6337	6.19	522	536	(R)VGVIDLSPFGKFNIK(G)		103.736	PLGS Databank Search	9072	Missed Cleavage	7	b14°b15°y9y14y14*y15y15*	7.294	0.0341	59401,
			2	2531.13	2.51	2531.12	0.011	4.3565	6.1503	719	740	(R)AWGSEMNCDTNPLEAGLDYFIK(L)	Carbamidomethyl C (8)	82.6519	PLGS Databank Search	6376	Pass Two Match	5	y9°y10°y11°y13°y22	10.7689	0.0237	59401,
			2	1387.72	3	1387.72	0.0017	1.2211	0	130	141	(R)LATTPERVDEFK(Y)		37.0356	PLGS Databank Search	1753	Neutral Loss (H2O)	0		0	0	59401,
			2	708.44	2	708.44	0	0.0191	0	280	285	(R)ELPVLR(D)		41.088	PLGS Databank Search	43490	Neutral Loss (H2O)	3	y3y4y5	1.5567	0.0183	59401,
			2	484.324	1.51	484.324	-1.0E-4	-0.1944	0	282	285	(L)PVLR(D)		41.0864	PLGS Databank Search	23124	In Source Fragment	4	b2b3y3y4	2.0303	0.0143	59401,
			2	1182.64	2	1182.64	0.0027	2.3004	0	615	626	(R)NITDELGVLGVA(G)		66.8172	PLGS Databank Search	8041	In Source Fragment	25	b3b3*b3°b4b4°b5b5*b5°b6b6*b6°b7b7*b7°b8b8*b8°b9b9*b9°b10b10°b11b12b12°	4.2989	0.0134	59401,
			2	563.294	1	563.294	3.0E-4	0.4915	0	627	631	(A)GPYAR(R)		66.8263	PLGS Databank Search	2308	In Source Fragment	6	b2b3b4y3y4y5	2.968	0.0107	59401,
			2	559.247	1	559.247	-2.0E-4	-0.2959	0	681	685	(R)REDSA(A)		27.5799	PLGS Databank Search	2122	In Source Fragment	4	b3b4b4°b5	2.8643	0.0104	59401,
			2	630.285	1.31	630.284	8.0E-4	1.3018	0	681	686	(R)REDSAA(L)		27.58	PLGS Databank Search	5691	In Source Fragment	5	b3b4b4°b5b6	2.5696	0.0097	59401,
			2	743.37	2	743.368	0.0013	1.6903	0	681	687	(R)REDSAAL(Y)		27.5875	PLGS Databank Search	6560	In Source Fragment	9	b1b2b3b4b4°b5b6b6°b7	8.0576	0.0173	59401,
			2	651.347	2	651.346	0.001	1.6087	0	686	690	(A)ALYER(I)		27.5877	PLGS Databank Search	1522	In Source Fragment	3	y3y4y5	2.2349	0.0319	59401,
			2	580.309	1.47	580.309	-1.0E-4	-0.2381	0	687	690	(A)LYER(I)		27.5766	PLGS Databank Search	3561	In Source Fragment	2	y3y4	2.7322	0.0362	59401,
			2	467.225	1	467.225	-1.0E-4	-0.1587	0	688	690	(L)YER(I)		27.5804	PLGS Databank Search	5513	In Source Fragment	2	b2y3	1.4069	0.0163	59401,
			2	601.393	1	601.392	0.0011	1.764	0	70	74	(V)VLLEK(S)		41.8235	PLGS Databank Search	7779	In Source Fragment	5	b2b3y3y4y5	1.1795	0.0103	59401,
		Accession	OK	Precursor MH+ (Da)	z	Peptide MH+ (Da)	MH+ Error (Da)	MH+ Error (ppm)	Score	Start	End	Sequence	Modifications	Retention Time (min)	Query Tool	Intensity	Peptide Type	Products	BY Matches	Products RMS Mass Error (ppm)	Products RMS RT Error (min)	Protein ID
		NP_062230.1	2	1651.82	2.36	1651.82	0.0017	1.0557	7.5238	413	427	(K)SQEQLAAELAEYTAK(I)		56.8517	PLGS Databank Search	56612	Pass One Match	21	b2b3b4b5b5*b6b7b9b15y3y4y5y6y7y8y9y10y11y12y13y15	3.1392	0.0144	50722,
			2	894.548	1.93	894.545	0.0027	3.0729	7.1165	101	107	(K)LFFLQVK(E)		63.1242	PLGS Databank Search	40044	Pass One Match	9	b2y1y2y3y3*y4y5y6y7	2.302	0.0086	50722,
			2	1472.81	2	1472.81	0.0031	2.0844	6.9341	530	542	(R)QLLTLSNELSQAR(D)		55.0615	PLGS Databank Search	30093	Pass One Match	14	b2b3b3*b4b4*b13y4y5y6y7y9y10y11y13	2.1645	0.0081	50722,
			2	914.532	1.92	914.531	0.0016	1.7953	6.8721	428	435	(K)IALLEEAR(R)		45.3986	PLGS Databank Search	22925	Pass One Match	8	b2y1y2y4y5y6y7y8	3.464	0.0116	50722,
			2	1104.59	2	1104.58	0.0039	3.5704	6.7426	238	246	(K)IGFPWSEIR(N)		65.4547	PLGS Databank Search	23874	Pass One Match	8	b2y1y2y4y5y6y8y9	1.9892	0.004	50722,
			2	1182.6	2	1182.59	0.0015	1.2497	6.7378	264	273	(K)APDFVFYAPR(L)		57.8315	PLGS Databank Search	42158	Pass One Match	11	b2b3y2y3y4y5y6y7y8y9y10	2.3401	0.0218	50722,
			2	987.512	1.92	987.511	0.0015	1.5694	6.712	372	379	(K)ALQLEEER(R)		33.9543	PLGS Databank Search	24516	Pass One Match	9	b2y1y2y3y4y5y6y6°y8	5.4468	0.0087	50722,
			2	2023.99	2.8	2023.99	0.004	1.9871	6.2207	84	100	(K)FYPEDVADELIQDITQK(L)		86.5787	PLGS Databank Search	52184	Pass One Match	6	b9y3y6y10y15y17	4.0975	0.038	50722,
			1	2823.42	2.91	2823.41	0.0111	3.9225	5.8585	108	133	(K)EGILSDEIYCPPETAVLLGSYAVQAK(F)	Carbamidomethyl C (10)	76.0411	PLGS Databank Search	28344	Pass One Match	12	b3b5°b8°b9b10b18y1y7y8y9*y16y26	10.2101	0.023	50722,
			1	2223.12	3	2223.12	0.0028	1.2797	5.6411	82	100	(R)AKFYPEDVADELIQDITQK(L)		80.7386	PLGS Databank Search	15480	Missed Cleavage	4	b12y6y7y11*	14.6499	0.0232	50722,
		Accession	OK	Precursor MH+ (Da)	z	Peptide MH+ (Da)	MH+ Error (Da)	MH+ Error (ppm)	Score	Start	End	Sequence	Retention Time (min)	Query Tool	Intensity	Peptide Type	Products	BY Matches	Products RMS Mass Error (ppm)	Products RMS RT Error (min)	Protein ID
		NP_077327.1	1	1982	2.49	1982	0.0016	0.8178	5.6071	138	155	(K)TVTNAVVTVPAYFNDSQR(Q)	56.4579	PLGS Databank Search	11537	Pass One Match	4	b6y9y12y18	3.8911	0.0125	51266,
			1	1199.67	2	1199.67	3.0E-4	0.2816	5.4423	160	171	(K)DAGTIAGLNVLR(I)	56.3139	PLGS Databank Search	11037	Pass One Match	7	b2b4b4°y6y7y8y12	1.4166	0.0127	51266,
		Accession	OK	Precursor MH+ (Da)	z	Peptide MH+ (Da)	MH+ Error (Da)	MH+ Error (ppm)	Score	Start	End	Sequence	Modifications	Retention Time (min)	Query Tool	Intensity	Peptide Type	Products	BY Matches	Products RMS Mass Error (ppm)	Products RMS RT Error (min)	Protein ID
		NP_112346.1	1	970.57	2	970.568	0.0016	1.6422	5.1642	248	256	(R)NEALAALLR(D)		56.1951	PLGS Databank Search	0	Pass One Match	5	b2y5y6y7y9	1.4316	0.0086	50093,
			1	1069.63	2	1069.63	0.0023	2.1632	5.0931	267	275	(K)LSPEELLLR(W)		60.9798	PLGS Databank Search	0	Pass One Match	5	y4y5y6y7y9	1.2921	0.0266	50093,
			1	1518.75	2	1518.75	0.0076	4.9915	5.0164	169	181	(K)MINLSVPDTIDER(A)	Oxidation M (1)	53.0095	PLGS Databank Search	0	Variable Modification	7	b3b4y2y7y9y11y13	5.3293	0.0131	50093,
			0	1502.75	2	1502.75	0.0028	1.8505	4.8981	169	181	(K)MINLSVPDTIDER(A)		56.6686	PLGS Databank Search	0	Pass One Match	3	y7y9y10	6.7703	0.0124	50093,
			0	1363.78	2	1363.77	0.0031	2.2385	4.3495	365	376	(K)LNLAFVANLFNK(Y)		78.8353	PLGS Databank Search	0	Pass One Match	5	b2b3y6y8y12	6.7089	0.0141	50093,

## Sheet: Band_B
	Table 2. Proteins and peptides identified in the gel band B (Superdex 200 purification stage) submitted to trypsin digestion and MS/MS analysis
	Identification was performed with the use of the ProteinLynx Global Server 2.4 software (Waters)
	OK column indicates whether the protein or peptide match has been determined as good (2), possible (1) or poor (0).
	OK	Accession	Entry	Description	mW (Da)	pI (pH)	PLGS Score	Peptides	Theoretical Peptides	Coverage (%)	Precursor RMS Mass Error (ppm)	Products	Digest Peptides	Modified Peptides	Products RMS Mass Error (ppm)	Products RMS RT Error (min)	Amount (fmol)	Amount (ngrams)	Protein ID
	2	NP_077327.1	NP_077327.1	heat shock cognate 71 kDa protein Rattus norvegicus	70827	5.1998	17564.8	56	50	60.6811	1.455	976	41	10	3.9969	0.0179104	0	0	51266
	2	NP_001019925.1	NP_001019925.1	GMP synthase glutamine hydrolyzing Rattus norvegicus	76708	6.1857	2311.62	22	67	47.1861	6.0699	239	20	3	5.1085	0.0141351	0	0	58319
	2	NP_112346.1	NP_112346.1	plastin 3 Rattus norvegicus	70704	5.2125	1910.53	17	55	38.254	1.1209	190	17	4	4.5432	0.0127688	0	0	50093
	2	NP_001008802.2	NP_001008802.2	keratin type II cytoskeletal 1 Rattus norvegicus	64716	7.9519	1486.73	5	49	7.2	1.348	88	5	0	4.9555	0.0127413	0	0	50350
	2	NP_001034090.1	NP_001034090.1	heat shock protein 75 kDa mitochondrial precursor Rattus norvegicus	80410	6.5826	862.618	13	68	23.2295	2.0125	107	13	0	4.6696	0.0117555	0	0	50389
	2	NP_001094477.1	NP_001094477.1	keratin type II cytoskeletal 6A Rattus norvegicus	59212	7.9645	770.501	2	41	3.9855	1.6256	42	2	0	2.6751	0.0162871	0	0	62610
	2	NP_997710.1	NP_997710.1	keratin type I cytoskeletal 17 Rattus norvegicus	48093	4.7715	384.273	3	41	6.6975	0.9258	21	3	0	6.0903	0.0134224	0	0	60605
	1	NP_001094128.2	NP_001094128.2	stress 70 protein mitochondrial Rattus norvegicus	73698	5.7795	223.524	7	69	14.433	7.328	47	7	0	7.1696	0.014631	0	0	49803
	1	NP_001099994.1	NP_001099994.1	acetyl coenzyme A synthetase 2 like mitochondrial Rattus norvegicus	74843	6.3911	191.526	6	42	14.956	2.0891	30	6	0	5.2539	0.0133155	0	0	64217
	1	NP_001008804.1	NP_001008804.1	keratin type I cytoskeletal 10 Rattus norvegicus	56470	4.9136	175.004	3	39	5.8935	1.8531	17	3	0	4.8357	0.0114823	0	0	50663
	1	NP_942075.1	NP_942075.1	phosphoenolpyruvate carboxykinase cytosolic GTP Rattus norvegicus	69371	6.0535	99.1274	5	57	12.3794	2.5025	22	5	0	6.0986	0.0216505	0	0	60717
Peptides
		Accession	OK	Precursor MH+ (Da)	z	Peptide MH+ (Da)	MH+ Error (Da)	MH+ Error (ppm)	Score	Start	End	Sequence	Modifications	Retention Time (min)	Query Tool	Intensity	Peptide Type	Products	BY Matches	Products RMS Mass Error (ppm)	Products RMS RT Error (min)	Protein ID
		NP_077327.1	2	1982	2.47	1982	-3.0E-4	-0.1649	9.1808	138	155	(K)TVTNAVVTVPAYFNDSQR(Q)		56.2262	PLGS Databank Search	969003	Pass One Match	40	b2b2°b3b3°b4b4*b4°b5b5°b6b6°b7b7°b8b8°b9b9°b11b12b18y2y3y3*y4y5y5*y6y6*y7y7*y8y9y9°y10y11y12y13y15y16y18	3.1082	0.0144	51266,
			2	2260.15	2.67	2260.15	7.0E-4	0.3008	9.1768	362	384	(K)SINPDEAVAYGAAVQAAILSGDK(S)		74.1967	PLGS Databank Search	504766	Pass One Match	47	b2b3b6b6°b7b7°b8b8°b9b9°b10b10°b11b11°b12b12°b13b13°b14b14°b15b16b17b18b19y1y2y3y4y5y6y7y8y9y9*y9°y10y11y12y13y14y15y16y17y20y21y23	1.95	0.0109	51266,
			2	1788	2.88	1787.99	0.0015	0.8493	9.1515	172	188	(R)IINEPTAAAIAYGLDKK(V)		53.2256	PLGS Databank Search	1211681	Pass One Match	41	b2b3b4b6b6°b7b7°b8*b9b9*b10b11b17y1y2y3y3°y4y5y5°y6y6°y7y7°y8y8°y9y9°y10y11y11°y12y12°y13y13°y14y14°y15y15°y16y17	2.8516	0.011	51266,
			2	1665.79	2.01	1665.79	0.0012	0.6971	9.0836	57	71	(K)NQVAMNPTNTVFDAK(R)	Oxidation M (5)	41.1784	PLGS Databank Search	423491	Variable Modification	39	b2b2*b3b3*b4b4*b5b5*b6b6*b7b9b10b11b11°b12b13b14b15b15*y2y3y3°y4y4°y5y6y7y8y9y9°y10y10*y11y12y12°y13y14°y15	3.4993	0.0109	51266,
			2	1268.66	2.55	1268.66	0.001	0.7774	9.0826	127	137	(K)MKEIAEAYLGK(T)	Oxidation M (1)	36.5113	PLGS Databank Search	410673	Variable Modification	22	b2b3b3°b4b5b5°b6b7b8b9y1y2y3y4y5y6y6°y7y8y9y10y11	4.5994	0.0054	51266,
			2	1691.73	2.78	1691.73	0.0018	1.0502	9.0123	221	236	(K)STAGDTHLGGEDFDNR(M)		33.4361	PLGS Databank Search	859823	Pass One Match	46	b1b2b2°b3°b4°b5b5°b6b7b7°b8b8°b9b11b12b14b15b16y1y2y2*y3y3*y4y4*y5y5*y6y6°y7y8y8*y8°y9y9*y9°y10y10°y11y12y13y13°y14y14°y15y16	4.5134	0.0109	51266,
			2	1481.81	2.67	1481.81	-5.0E-4	-0.3343	8.9691	329	342	(K)SQIHDIVLVGGSTR(I)		43.7217	PLGS Databank Search	396494	Pass One Match	28	b2b3b4b5b5*b5°b6b6*b6°b7b7°b8b9b14y1y2y3y4y5y5°y6y7y8y9y10y11y12y14	2.8523	0.0125	51266,
			2	1487.71	1.98	1487.7	0.0018	1.2106	8.9297	37	49	(R)TTPSYVAFTDTER(L)		45.9623	PLGS Databank Search	807393	Pass One Match	32	b2b2°b3°b4b4°b5b5°b6b6°b7b7°b8b8°b9b13y2y3y3°y4y5y6y6°y7y7°y8y9y10y10°y11y11°y12y13	5.6827	0.0147	51266,
			2	1659.89	2.2	1659.9	-0.0037	-2.2194	8.9173	172	187	(R)IINEPTAAAIAYGLDK(K)		57.6122	PLGS Databank Search	648926	Pass One Match	37	b2b3b4b4*b5b6°b7b7°b8b9b9*b10b10*b11b12b15b16y1y2y2°y3y4y5y6y6°y7y8y9y11y12y12°y13y13°y14y14*y15y16	3.923	0.0119	51266,
			2	1199.68	1.93	1199.67	5.0E-4	0.4396	8.8816	160	171	(K)DAGTIAGLNVLR(I)		55.9729	PLGS Databank Search	924301	Pass One Match	34	b1°b2b2°b3b3°b4b4°b5b5°b6b6°b7°b8b8°b10b12y2y3y4y4*y5y6y6*y7y7*y8y8*y9y9*y9°y10y10°y11y12	4.8398	0.0139	51266,
			2	1253.62	1.97	1253.62	-0.0015	-1.1819	8.8788	302	311	(R)FEELNADLFR(G)		59.5622	PLGS Databank Search	509245	Pass One Match	24	b2b3b3°b4b5b5*b6b6*b7b8b10°y1y2y3y4y5y6y6*y7y8y8°y9y9°y10	2.9968	0.0114	51266,
			2	1480.76	2.55	1480.75	1.0E-4	0.0472	8.8502	300	311	(R)ARFEELNADLFR(G)		55.9849	PLGS Databank Search	594970	Missed Cleavage	23	b3b4b5b5°b6b7b9b9*b10b11y1y3y4y4°y5y6y6*y7y7*y8y9y11*y12	2.3428	0.0179	51266,
			2	1228.63	1.95	1228.63	0.0028	2.2404	8.823	26	36	(K)VEIIANDQGNR(T)		31.3627	PLGS Databank Search	510113	Pass One Match	26	b2b3b4b5y1y2y2*y3y3*y4y4*y5y5*y6y6*y7y7*y7°y8y8*y8°y9y9*y10y10°y11	3.5704	0.0084	51266,
			2	2774.34	2.89	2774.33	0.0051	1.8539	8.8117	424	447	(K)QTQTFTTYSDNQPGVLIQVYEGER(A)		62.7524	PLGS Databank Search	396239	Pass One Match	47	b2b3b3*b4b4*b5b5°b6b6°b7b7°b8b8°b9°b10b10°b11b12b12*b14b15b15°b16b17b19b19°b20b21b24b24*y3y4y5y6y7y7*y8y9y10y11y11*y12y13y14y17y18y24	5.4172	0.0238	51266,
			2	1251.63	2.63	1251.62	0.0016	1.2592	8.7148	237	246	(R)MVNHFIAEFK(R)	Oxidation M (1)	45.3171	PLGS Databank Search	372562	Variable Modification	18	b2b3b3*b4b5b6b8b9b10y1y2y3y3°y4y5y6y8y10	8.7628	0.014	51266,
			2	1319.6	1.97	1319.59	6.0E-4	0.4607	8.6889	540	550	(K)NSLESYAFNMK(A)	Oxidation M (10)	44.832	PLGS Databank Search	190273	Variable Modification	25	b2b2°b3b3*b3°b4b4*b4°b5b5°b11y1y2y3y3*y4y4*y5y6y7y7°y8y8°y9y11	2.7315	0.0118	51266,
			2	1838.02	3.17	1838.01	0	-0.0098	8.686	326	342	(K)LDKSQIHDIVLVGGSTR(I)		46.0837	PLGS Databank Search	205046	Missed Cleavage	23	b3°b5°b6b7b8b9b10b11b12y2y3y5y5°y6y7y8y9y10y11y14y15y16y17	3.6817	0.0194	51266,
			2	1270.57	1.98	1270.56	0.0015	1.1979	8.6366	78	88	(R)FDDAVVQSDMK(H)	Oxidation M (10)	32.7628	PLGS Databank Search	55028	Variable Modification	14	b2b3b4b5y2y3y4y5y6y7y8y9y10y11	1.9174	0.0097	51266,
			2	944.527	1.95	944.523	8.0E-4	0.8661	8.6078	602	609	(K)VCNPIITK(L)	Carbamidomethyl C (2)	33.7454	PLGS Databank Search	184353	Pass One Match	13	b2b3b5y1y2y2°y3y4y5y6y7y7*y8	3.2183	0.0145	51266,
			2	1426.67	2.55	1426.66	6.0E-4	0.4224	8.5204	77	88	(R)RFDDAVVQSDMK(H)	Oxidation M (11)	30.9528	PLGS Databank Search	139770	Variable Modification	18	b2b3b4b5b6b7b8b9b10y1y2y3y4y5y5*y6y8y12	2.9439	0.0157	51266,
			2	1081.57	1.95	1081.57	0.0018	1.7054	8.4684	349	357	(K)LLQDFFNGK(E)		56.6601	PLGS Databank Search	380170	Pass One Match	20	b2b3b4y1y2y3y3*y4y4*y5y5*y6y6*y6°y7y7*y7°y8y8*y9	2.5513	0.0089	51266,
			2	993.527	1.86	993.525	-0.0012	-1.1747	8.4213	129	137	(K)EIAEAYLGK(T)		39.6071	PLGS Databank Search	96774	Pass One Match	11	b3°b4°b6y3y4y5y6y6°y7y8y9	2.6494	0.0103	51266,
			2	858.459	1.89	858.457	-6.0E-4	-0.7036	8.407	312	319	(R)GTLDPVEK(A)		29.2486	PLGS Databank Search	227709	Pass One Match	9	b4b4°b7y3y4y4°y5y6y8	1.5658	0.01	51266,
			2	1632.79	2.15	1632.78	0.0043	2.6606	8.4024	113	126	(K)SFYPEEVSSMVLTK(M)	Oxidation M (10)	54.4537	PLGS Databank Search	228296	Variable Modification	20	b2b3b6b7b7°b11b12y1y2y3y4y5y6y8y9y10y11y11°y12y14	3.2099	0.0166	51266,
			2	3378.49	2.98	3378.49	-0.0013	-0.3829	8.3939	610	646	(K)LYQSAGGMPGGMPGGFPGGGAPPSGGASSGPTIEEVD(-)	Oxidation M (8), Oxidation M (12)	53.078	PLGS Databank Search	305334	Variable Modification	29	b8b8°b10b12b15b16b20b21b21°b27b33°b35b36y2y3y4y5y5°y7y8y9y10y13y15y16y20y21y37y37*	6.0973	0.0565	51266,
			2	1277.62	2	1277.62	-7.0E-4	-0.5328	8.3242	574	583	(K)CNEIISWLDK(N)	Carbamidomethyl C (1)	63.3574	PLGS Databank Search	21239	Pass One Match	15	b2b2*b3b3*b4b8*b10y2y3y4y5y6y7y8y10	6.4107	0.0114	51266,
			2	1180.62	2.67	1180.62	-0.002	-1.7141	8.2705	103	112	(K)VQVEYKGETK(S)		23.918	PLGS Databank Search	144280	Missed Cleavage	15	b2b2*b8y1y2y2°y3°y4y4°y5y6y7y8y9*y10	2.6771	0.0093	51266,
			2	1745.82	3.1	1745.81	0.0054	3.1215	7.9774	584	597	(K)NQTAEKEEFEHQQK(E)		21.3859	PLGS Databank Search	123576	Pass One Match	18	b1b2b2*b14*y1y2y2*y3y3*y4y5y6y7y8y8*y12y13*y14	3.9188	0.0143	51266,
			2	1649.8	2	1649.8	-7.0E-4	-0.4055	7.9113	57	71	(K)NQVAMNPTNTVFDAK(R)		47.6284	PLGS Databank Search	12919	Pass One Match	10	b2b2*b3b4y9y10y11y12y13y15	2.1975	0.0155	51266,
			2	1197.67	2	1197.66	-1.0E-4	-0.1217	7.9083	459	469	(K)FELTGIPPAPR(G)		53.1823	PLGS Databank Search	38250	Pass One Match	7	y4y5y6y7y8y9y11	4.7441	0.0145	51266,
			2	1407.72	3.12	1407.72	-6.0E-4	-0.4377	7.7824	237	247	(R)MVNHFIAEFKR(K)	Oxidation M (1)	40.8729	PLGS Databank Search	50604	Variable Modification	7	b3y2y3y5y6y7y11	6.7169	0.0134	51266,
			2	1616.79	2.03	1616.79	0.0016	0.9996	7.7207	113	126	(K)SFYPEEVSSMVLTK(M)		62.1641	PLGS Databank Search	26364	Pass One Match	9	b2b3y3y7y8y10y11y12y14	2.68	0.023	51266,
			2	1746.91	2.78	1746.91	-0.0015	-0.8331	7.6874	570	583	(K)ILDKCNEIISWLDK(N)	Carbamidomethyl C (5)	63.7585	PLGS Databank Search	26185	Missed Cleavage	6	b7y2y3y5y6y14	1.7518	0.0095	51266,
			2	989.528	2.56	989.526	-0.0026	-2.6697	7.5811	510	517	(R)LSKEDIER(M)		24.1613	PLGS Databank Search	236290	Pass One Match	7	b2y2y5y5°y6y7y8	3.4941	0.0234	51266,
			2	1254.57	2	1254.57	2.0E-4	0.1734	7.5436	78	88	(R)FDDAVVQSDMK(H)		40.2915	PLGS Databank Search	8504	Pass One Match	6	b3y4y6y7y9y11	3.184	0.0141	51266,
			2	1303.6	2	1303.6	-0.0011	-0.8435	7.5191	540	550	(K)NSLESYAFNMK(A)		52.7539	PLGS Databank Search	11563	Pass One Match	6	b2b3y3y7y8y11	3.2171	0.0106	51266,
			2	1252.66	2.63	1252.66	-0.0032	-2.5327	7.3054	127	137	(K)MKEIAEAYLGK(T)		41.583	PLGS Databank Search	23835	Pass One Match	7	b2y1y2y3y7y8y11	3.3757	0.0167	51266,
			2	1669.83	3.08	1669.83	-0.0037	-2.2434	7.2562	89	102	(K)HWPFMVVNDAGRPK(V)	Oxidation M (5)	47.1751	PLGS Databank Search	133776	Variable Modification	9	b4b5b6y2y6y7y7*y8*y9	1.7779	0.0299	51266,
			2	1410.67	2.48	1410.67	0.0037	2.6187	7.164	77	88	(R)RFDDAVVQSDMK(H)		37.7261	PLGS Databank Search	11651	Missed Cleavage	5	b4b5b6b10y12	4.9219	0.0067	51266,
			2	2263.12	2.93	2263.12	-0.0034	-1.4888	7.0322	4	25	(K)GPAVGIDLGTTYSCVGVFQHGK(V)	Carbamidomethyl C (14)	59.5983	PLGS Databank Search	62825	Pass One Match	6	b3b5b19y11y16y22	4.7197	0.0508	51266,
			2	1653.84	3.04	1653.83	-0.0015	-0.9171	6.8019	89	102	(K)HWPFMVVNDAGRPK(V)		52.0403	PLGS Databank Search	21930	Pass One Match	7	b2b4b5b13y6y7y14	4.1409	0.0323	51266,
			2	1673.72	3	1673.71	0.0011	0.6415	0	221	236	(K)STAGDTHLGGEDFDNR(M)		33.442	PLGS Databank Search	1797	Neutral Loss (H2O)	23	b4°b5b5°b6b7b7°b8°b9b11y3y3*y4*y5*y6y6°y8*y8°y9*y9°y12y13°y14°y15	4.1407	0.013	51266,
			2	860.427	2	860.426	-0.0016	-1.8305	0	300	306	(R)ARFEELN(A)		55.9968	PLGS Databank Search	1535	In Source Fragment	8	b3b4b5b5°b6b7y2*y3°	5.5524	0.0316	51266,
			2	931.466	2	931.463	-1.0E-4	-0.0811	0	300	307	(R)ARFEELNA(D)		55.9772	PLGS Databank Search	2950	In Source Fragment	8	b3b4b5b5°b6b7b7*y3*	3.9797	0.0174	51266,
			2	1463.74	3	1463.73	0.0027	1.8147	0	300	311	(R)ARFEELNADLFR(G)		55.983	PLGS Databank Search	5692	Neutral Loss (NH3)	5	b2b8b12*y2y12*	8.1601	0.0207	51266,
			2	840.446	2	840.446	-0.0025	-2.9912	0	312	319	(R)GTLDPVEK(A)		29.2364	PLGS Databank Search	5186	Neutral Loss (H2O)	9	b2b2°b4b4°b7y3y4°y5y6	1.569	0.0126	51266,
			2	700.387	1	700.388	-1.0E-4	-0.1892	0	314	319	(T)LDPVEK(A)		29.247	PLGS Databank Search	3477	In Source Fragment	7	b3y2y3y4y4°y5y6	1.3029	0.0087	51266,
			2	1361.78	2.65	1361.78	-0.0012	-0.8687	0	326	337	(K)LDKSQIHDIVLV(G)		46.0873	PLGS Databank Search	3772	In Source Fragment	10	b2b3°b5°b6b7b8b9b10b11b12	3.2034	0.0136	51266,
			2	906.505	2	906.504	-0.0021	-2.2984	0	329	336	(K)SQIHDIVL(V)		43.7226	PLGS Databank Search	1706	In Source Fragment	13	b2*b2°b3b4b5b5*b5°b6b6*b6°b7b7°b8	3.5409	0.0123	51266,
			2	1005.57	2	1005.57	-0.0022	-2.1818	0	329	337	(K)SQIHDIVLV(G)		43.7208	PLGS Databank Search	13774	In Source Fragment	12	b3b4b5b5*b5°b6b6*b6°b7b7°b8b9	3.7199	0.0105	51266,
			2	1062.6	2	1062.59	-7.0E-4	-0.6544	0	329	338	(K)SQIHDIVLVG(G)		43.7034	PLGS Databank Search	7763	In Source Fragment	12	b3b4b5b5*b5°b6b6*b6°b7b7°b8b9	3.7199	0.0229	51266,
			2	1463.8	3	1463.8	-0.0025	-1.702	0	329	342	(K)SQIHDIVLVGGSTR(I)		43.72	PLGS Databank Search	3074	Neutral Loss (H2O)	13	b3b4b5°b6*b6°b7°b8b9y3y4y5°y11y12	3.0389	0.0138	51266,
			2	477.241	1	477.242	0	-0.0438	0	338	342	(V)GGSTR(I)		43.7084	PLGS Databank Search	5822	In Source Fragment	7	b3b3°b4°y3y4y5y5°	3.2908	0.0124	51266,
			2	420.22	1	420.22	4.0E-4	0.9319	0	339	342	(G)GSTR(I)		43.7194	PLGS Databank Search	2381	In Source Fragment	2	y3y4	0.6113	0.025	51266,
			2	876.443	2	876.442	-0.0021	-2.4417	0	511	517	(L)SKEDIER(M)		24.1275	PLGS Databank Search	5743	In Source Fragment	7	b2°y1y3y5y5°y6y7	3.194	0.0222	51266,
			2	975.519	2	975.515	0.0012	1.2435	0	129	137	(K)EIAEAYLGK(T)		39.5999	PLGS Databank Search	3111	Neutral Loss (H2O)	14	b2b2°b3°b4°b6y1y2y3y4y5y6y6°y7y8	2.6837	0.0101	51266,
		Accession	OK	Precursor MH+ (Da)	z	Peptide MH+ (Da)	MH+ Error (Da)	MH+ Error (ppm)	Score	Start	End	Sequence	Modifications	Retention Time (min)	Query Tool	Intensity	Peptide Type	Products	BY Matches	Products RMS Mass Error (ppm)	Products RMS RT Error (min)	Protein ID
		NP_001019925.1	2	2179.17	2.2	2179.17	-0.002	-0.904	7.6012	47	65	(R)ELFVQSEIFPLETPAFAIK(E)		81.2185	PLGS Databank Search	49262	Pass One Match	20	b3b4b5b6b7b7°b8b8*b9b12y6y7y8y10y11y12y14y15y19y19*	3.9946	0.0096	58319,
			2	1259.66	1.95	1259.66	-2.0E-4	-0.1645	7.3729	170	182	(R)SGNIVAGIANESK(K)		41.0439	PLGS Databank Search	32965	Pass One Match	11	b3b4b5y2y4y5y7y8y9y10y13	2.5708	0.0119	58319,
			2	2075.96	2.43	2075.96	0.0013	0.6203	7.3521	205	222	(K)NFLYDIAGCSGNFTVQNR(E)	Carbamidomethyl C (9)	64.1619	PLGS Databank Search	23903	Pass One Match	14	b2b3b6y3y4y5y6y7y8y9y10y11y12y18	3.2661	0.0142	58319,
			2	2421.17	2.91	2421.17	-0.0043	-1.7912	7.3223	296	317	(K)VINAAHSFYNGTTTLPISDEDR(T)		52.3642	PLGS Databank Search	63959	Pass One Match	19	b2b8b9b10b10*b12b13*b14°b15b15°b22y3y5y6y7y8y9y10y22	5.4921	0.0088	58319,
			2	1299.68	1.99	1299.68	-0.0013	-0.9697	7.314	425	435	(R)ELDLPEELVSR(H)		58.7857	PLGS Databank Search	78857	Pass One Match	17	b2b2°b3b3°b4b4°b9°y2y3y4y5y6y6°y7y8y9y11	6.8848	0.018	58319,
			2	1381.65	2	1381.65	-8.0E-4	-0.6128	7.258	447	457	(R)VICAEEPYICK(D)	Carbamidomethyl C (3), Carbamidomethyl C (10)	41.5796	PLGS Databank Search	21899	Pass One Match	11	b2b3y2y3y5y6y6°y7y8y9y11	3.127	0.0102	58319,
			2	2778.43	2.81	2778.43	-0.0018	-0.6387	7.2371	639	664	(R)TFITSDFMTGVPATPGNEIPVEVVLK(M)	Oxidation M (8)	72.9728	PLGS Databank Search	60560	Variable Modification	12	b2b10b11b11°b14b26y7y8y11y12y15y26	2.6088	0.0157	58319,
			2	1161.66	2.25	1161.65	0.0012	0.9913	7.2255	436	446	(R)HPFPGPGLAIR(V)		46.0375	PLGS Databank Search	47228	Pass One Match	10	b2b3b11y5y6y7y8y9y10y11	2.8741	0.0185	58319,
			2	2145.15	2.38	2145.14	8.0E-4	0.3524	7.1039	570	589	(K)EPPTDVTPTFLTTGVLSTLR(Q)		75.7151	PLGS Databank Search	50150	Pass One Match	14	b5°b6°b7b7°b11b20y4y5y7y8y9y13y14y20	4.6411	0.0133	58319,
			2	1981.06	3.2	1981.06	-0.0044	-2.2332	7.0344	142	159	(R)GLQKEEIVLLTHGDSVDK(V)		48.3627	PLGS Databank Search	43351	Pass One Match	13	b2b3b5b6b7b8b9y1y2y6y8y9y18	2.8438	0.0139	58319,
			2	1313.66	2.71	1313.66	-0.001	-0.7718	7.0306	590	600	(R)QADFEAHNILR(E)		41.7294	PLGS Databank Search	36482	Pass One Match	12	b2*b3°b11y1y2y3y4y5y6y7y9y11	2.6736	0.0142	58319,
			2	1724.94	3.72	1724.93	0.0069	4.0024	6.9955	407	420	(K)VIEPLKDFHKDEVR(I)		40.3642	PLGS Databank Search	66039	Pass One Match	11	b2y2y3y4y5y6y7y8y11y12°y14	2.5367	0.0106	58319,
			2	1118.66	1.97	1118.66	-0.0034	-3.0786	6.9677	560	569	(R)VVYIFGPPVK(E)		57.5666	PLGS Databank Search	37507	Pass One Match	9	b2b3y3y4y5y6y7y8y10	4.2504	0.0078	58319,
			2	2364.28	3.63	2364.27	0.0093	3.9343	6.9519	608	627	(K)ISQMPVILTPLHFDRDPLQK(Q)	Oxidation M (4)	60.3944	PLGS Databank Search	76730	Variable Modification	14	b3b3°b4b6b7°y2*y4y9y11y12y14y16y17y20	5.5178	0.0142	58319,
			2	3244.79	3.14	3244.79	0.0012	0.3549	6.9243	560	589	(R)VVYIFGPPVKEPPTDVTPTFLTTGVLSTLR(Q)		81.4411	PLGS Databank Search	60010	Pass One Match	15	b3b6b15b16b17b21y4y7y8y9y10y13y24y25y30	3.745	0.0205	58319,
			2	4028.14	3.87	4028.13	0.0164	4.0691	6.8137	347	384	(K)IANEVIGEMSLKPEEVFLAQGTLRPDLIESASLVASGK(A)	Oxidation M (9)	74.8901	PLGS Databank Search	61356	Variable Modification	13	b4b5b6b12°b24b38y14y18y20y22y26y33y38	3.3107	0.0134	58319,
			2	1247.65	2.62	1247.65	-0.0028	-2.2792	6.7969	279	289	(R)ESQSVEEALKK(L)		29.0439	PLGS Databank Search	24892	Pass One Match	7	b2°b11y2y4y6y8y11	3.3913	0.0021	58319,
			2	1250.58	2	1250.57	0.0015	1.1959	6.3541	525	535	(R)SYSYVCGISSK(D)	Carbamidomethyl C (6)	38.9597	PLGS Databank Search	7575	Pass One Match	5	b2y6y8y9y11	3.9474	0.0082	58319,
			1	4572.23	5.04	4572.25	-0.0192	-4.1899	5.4846	71	112	(R)AIIISGGPNSVYAEDAPWFDPAIFTIGKPVLGICYGMQMMNK(V)	Carbamidomethyl C (34)	75.5204	PLGS Databank Search	5641	Pass Two Match	6	b14b19°b23°b36°y1y41*	16.6722	0.0086	58319,
			1	1387.78	1	1387.75	0.0324	23.3378	5.3423	170	183	(R)SGNIVAGIANESKK(L)		103.749	PLGS Databank Search	20901	Pass Two Match	4	b8b8*y4y7°	12.9007	0.0315	58319,
			2	1229.64	3	1229.64	-0.0038	-3.1163	0	279	289	(R)ESQSVEEALKK(L)		29.0432	PLGS Databank Search	4361	Neutral Loss (H2O)	0		0	0	58319,
			1	1300.74	1	1300.72	0.0165	12.7082	0	171	183	(S)GNIVAGIANESKK(L)		103.743	PLGS Databank Search	13735	In Source Fragment	2	y4y7°	4.9182	0.0285	58319,
		Accession	OK	Precursor MH+ (Da)	z	Peptide MH+ (Da)	MH+ Error (Da)	MH+ Error (ppm)	Score	Start	End	Sequence	Modifications	Retention Time (min)	Query Tool	Intensity	Peptide Type	Products	BY Matches	Products RMS Mass Error (ppm)	Products RMS RT Error (min)	Protein ID
		NP_112346.1	2	1414.79	2.67	1414.78	0.0014	0.9702	7.6062	301	312	(K)AYFHLLNQIAPK(G)		55.8266	PLGS Databank Search	0	Pass One Match	15	b4b5b6b7b8b9b10b11y1y2y3y7y8y9y12	4.3149	0.0121	50093,
			2	1518.75	2	1518.75	2.0E-4	0.1212	7.5165	169	181	(K)MINLSVPDTIDER(A)	Oxidation M (1)	52.8756	PLGS Databank Search	0	Variable Modification	16	b2b3b4b5°b6b6°b13y2y3y5y7y9y9°y10y11y13	3.7287	0.0121	50093,
			2	1069.63	1.98	1069.63	3.0E-4	0.3134	7.3332	267	275	(K)LSPEELLLR(W)		60.8489	PLGS Databank Search	0	Pass One Match	9	b2y3y4y5y6y6°y7y8y9	2.2307	0.009	50093,
			2	1599.91	2.79	1599.9	0.0052	3.2448	7.3187	600	613	(R)VYALPEDLVEVKPK(M)		55.0254	PLGS Databank Search	0	Pass One Match	16	b2b3b4y2y3y4y5y6y7y8y9y10y11y12y13y14	3.9031	0.014	50093,
			2	1656.81	2.66	1656.81	-0.0015	-0.8946	7.2978	145	158	(R)HVIPMNPNTDDLFK(A)	Oxidation M (5)	46.3975	PLGS Databank Search	0	Variable Modification	9	b2b3b5b12*y2y8y11y12y14	1.6752	0.0105	50093,
			2	970.571	1.88	970.568	5.0E-4	0.5006	7.2408	248	256	(R)NEALAALLR(D)		55.9429	PLGS Databank Search	0	Pass One Match	12	b2b2*b2°b3b3*y3y4y5y6y7y8°y9	2.0109	0.0088	50093,
			2	1458.76	2	1458.76	-0.0034	-2.3224	7.1025	351	364	(R)QFVTPADVVSGNPK(L)		48.3155	PLGS Databank Search	0	Pass One Match	20	b2b2*b3b3*b4b4*b4°b8*b11*b14y2y5y6y7y8y9y10y11y12y14	7.1276	0.0129	50093,
			2	1031.56	1.92	1031.56	-5.0E-4	-0.4705	7.0253	159	168	(K)AVGDGIVLCK(M)	Carbamidomethyl C (9)	41.1894	PLGS Databank Search	0	Pass One Match	8	b2b6b6°y2y3y4y8y10	2.2187	0.0146	50093,
			2	897.471	1.82	897.468	1.0E-4	0.1656	6.9859	538	545	(K)STSIQSFK(D)		31.3755	PLGS Databank Search	0	Pass One Match	11	b1b2b2°b5y1y2y4y4*y4°y6y8	5.3587	0.0071	50093,
			2	1363.78	2	1363.77	0.0015	1.1002	6.9321	365	376	(K)LNLAFVANLFNK(Y)		78.884	PLGS Databank Search	0	Pass One Match	12	b2b2*b3b4b4*y2y3y5y6y7y8y12	3.3668	0.0096	50093,
			2	1883.89	2.87	1883.88	0.0011	0.5834	6.8971	321	336	(R)IDINMSGFNETDDLKR(A)	Oxidation M (5)	44.6538	PLGS Databank Search	0	Variable Modification	12	b2y1y3y4y5y6y7°y8y8*y10y13y16	3.8915	0.012	50093,
			2	2804.48	2.89	2804.47	6.0E-4	0.2029	6.8702	548	573	(K)TISSSLAVVDLIDAIQPGCINYDLVK(T)	Carbamidomethyl C (19)	87.6412	PLGS Databank Search	0	Pass One Match	13	b2b8b8°b9b9°b10b14b15y6y9y10y11y26	3.7804	0.0165	50093,
			2	1135.55	2	1135.55	0.0012	1.0466	6.8481	43	52	(K)EANMPLPGYK(V)	Oxidation M (4)	32.412	PLGS Databank Search	0	Variable Modification	9	b2°b3b3°b4°y2y3y4y6y10	1.7111	0.0147	50093,
			2	2589.29	2.96	2589.28	6.0E-4	0.2269	6.6886	377	398	(K)YPALTKPENQDIDWTLLEGETR(E)		62.6098	PLGS Databank Search	0	Pass One Match	12	b2b13y4y5y6y6°y7y8y9y10y22y22*	5.6469	0.0111	50093,
			2	2003.01	2.09	2003.01	-8.0E-4	-0.3942	6.4105	519	537	(K)ATDDIIVNWVNGTLSEAGK(S)		77.5494	PLGS Databank Search	0	Pass One Match	4	b5b6y12y19	4.9766	0.0126	50093,
			2	2313.09	2.93	2313.09	8.0E-4	0.3316	6.1981	24	42	(K)VDLNSNGFICDYELHELFK(E)	Carbamidomethyl C (10)	70.2496	PLGS Databank Search	0	Pass One Match	7	b2b7y9y10y15y16y19	8.4432	0.0174	50093,
			2	1762.91	2.26	1762.9	5.0E-4	0.2825	6.1919	72	85	(K)ISFNEFVYIFQEVK(S)		84.7071	PLGS Databank Search	0	Pass One Match	5	y5y7y8y9y14	5.929	0.0223	50093,
		Accession	OK	Precursor MH+ (Da)	z	Peptide MH+ (Da)	MH+ Error (Da)	MH+ Error (ppm)	Score	Start	End	Sequence	Modifications	Retention Time (min)	Query Tool	Intensity	Peptide Type	Products	BY Matches	Products RMS Mass Error (ppm)	Products RMS RT Error (min)	Protein ID
		NP_001034090.1	2	1513.79	2	1513.79	0.0057	3.7882	6.9679	391	404	(R)GVVDSEDIPLNLSR(E)		54.5727	PLGS Databank Search	28904	Pass One Match	18	b2b3b4b6b7b8b8°b11°y2y3y6y7y8y9y10y11y12y14	6.0167	0.0159	50389,
			2	1492.86	2.04	1492.85	0.0042	2.7921	6.7515	637	649	(R)AQLLQPTLEINPR(H)		55.093	PLGS Databank Search	30767	Pass One Match	13	b2b2*b3b4b5y5y6y8y9y9*y10y11y13	4.1348	0.0069	50389,
			2	1301.71	2	1301.71	0.0025	1.8879	6.614	168	179	(K)EELVSNLGTIAR(S)		50.3472	PLGS Databank Search	14395	Pass One Match	10	b2b3b3°y5y6y7y8y9y10y12	3.4517	0.0071	50389,
			2	1171.67	2	1171.67	3.0E-4	0.2367	6.5803	405	414	(R)ELLQESALIR(K)		51.8115	PLGS Databank Search	22560	Pass One Match	8	b2y4y5y6y7y7*y8y10	2.646	0.0028	50389,
			2	899.496	1.95	899.495	-0.0012	-1.3772	6.4816	335	342	(K)TDAPLNIR(S)		36.8006	PLGS Databank Search	14310	Pass One Match	5	b2y4y5y6y8	2.2161	0.0046	50389,
			2	1283.62	2	1283.62	0.0012	0.8969	6.48	498	507	(R)NIYYLCAPNR(H)	Carbamidomethyl C (6)	45.9435	PLGS Databank Search	6911	Pass One Match	8	b2b3b7*y5y6y7y8y10	7.5676	0.0075	50389,
			2	1289.66	2	1289.66	0.0015	1.1411	6.4065	117	128	(R)ELISNASDALEK(L)		43.1101	PLGS Databank Search	11096	Pass One Match	8	b2y1y6y7y8y9y10y12	3.2291	0.0134	50389,
			2	1181.62	2	1181.62	-2.0E-4	-0.1594	6.3904	360	370	(R)ELGSSVALYSR(K)		42.8462	PLGS Databank Search	9507	Pass One Match	6	b2°y5y6y7y9y11	1.4821	0.011	50389,
			2	1224.64	2.72	1224.64	-0.0025	-2.01	6.3873	319	328	(R)YIAQAYDKPR(F)		28.0304	PLGS Databank Search	18301	Pass One Match	7	y2y3y4y5y6y8y10	1.9644	0.0099	50389,
			2	1859.96	2.82	1859.96	-0.0016	-0.8482	6.3289	452	468	(R)EGIVTTAEQDIKEDIAK(L)		59.7844	PLGS Databank Search	32925	Pass One Match	7	b2b3b11*y12y13y14y17	8.6175	0.0133	50389,
			2	2116.01	2.19	2116.02	-0.0084	-3.9623	6.257	472	491	(R)YESSALPAGQLTSLSDYASR(M)		57.9907	PLGS Databank Search	22015	Pass One Match	7	b6b8y6y8y10y14y20	3.772	0.0158	50389,
			1	1687.85	2.68	1687.84	0.0021	1.2694	5.981	184	198	(K)AFLEALQHQAETSSR(I)		50.0618	PLGS Databank Search	25913	Pass One Match	6	b2y7y8y9y12y15	2.8446	0.0166	50389,
			1	1599.71	2.58	1599.71	0.0014	0.8856	5.976	307	318	(K)DISEFQHEEFYR(Y)		49.1203	PLGS Databank Search	19692	Pass One Match	4	b4y5y6y12	1.5655	0.0159	50389,
		Accession	OK	Precursor MH+ (Da)	z	Peptide MH+ (Da)	MH+ Error (Da)	MH+ Error (ppm)	Score	Start	End	Sequence	Retention Time (min)	Query Tool	Intensity	Peptide Type	Products	BY Matches	Products RMS Mass Error (ppm)	Products RMS RT Error (min)	Protein ID
		NP_001094128.2	1	1333.74	2	1333.74	-0.0011	-0.7981	5.7845	349	360	(R)AQFEGIVTDLIK(R)	67.0424	PLGS Databank Search	16754	Pass One Match	8	b2b2*y5y6y8y9y10y12	1.8416	0.0081	49803,
			1	1290.68	2	1290.68	3.0E-4	0.2588	5.7457	395	405	(K)VQQTVQDLFGR(A)	50.9099	PLGS Databank Search	12954	Pass One Match	8	b2y4y6y7y8y9y9°y11	3.2189	0.0139	49803,
			1	1476.73	2	1476.73	-0.0029	-1.9955	5.6988	86	99	(R)TTPSVVAFTPDGER(L)	47.1715	PLGS Databank Search	13376	Pass One Match	9	b2°y3y5y6y7y8y9y12y14	5.8898	0.0153	49803,
			1	1242.68	2	1242.68	-2.0E-4	-0.1457	5.649	207	218	(K)DAGQISGLNVLR(V)	52.421	PLGS Databank Search	13767	Pass One Match	7	b2b4y6y7y7*y8y12	8.2197	0.0096	49803,
			1	1645.88	2.19	1645.88	-3.0E-4	-0.1581	5.4842	219	234	(R)VINEPTAAALAYGLDK(S)	56.8166	PLGS Databank Search	13979	Pass One Match	7	b2b3b4b8°y6y12y16	10.529	0.0223	49803,
			1	1694.85	2	1694.85	-1.0E-4	-0.0355	5.2871	188	202	(K)NAVITVPAYFNDSQR(Q)	56.2459	PLGS Databank Search	9192	Pass Two Match	4	b6°y11*y12y15	8.3124	0.0116	49803,
			0	1845.02	2.87	1844.98	0.0355	19.2655	4.3086	538	555	(K)GTGREQQIVIQSSGGLSK(D)	54.5845	PLGS Databank Search	97205	Pass Two Match	4	b3b4°y8y18	10.8214	0.0173	49803,
		Accession	OK	Precursor MH+ (Da)	z	Peptide MH+ (Da)	MH+ Error (Da)	MH+ Error (ppm)	Score	Start	End	Sequence	Modifications	Retention Time (min)	Query Tool	Intensity	Peptide Type	Products	BY Matches	Products RMS Mass Error (ppm)	Products RMS RT Error (min)	Protein ID
		NP_001099994.1	1	1604.72	2.71	1604.71	9.0E-4	0.5515	5.7922	517	530	(R)TYPGYYFTGDGAHR(T)		43.7606	PLGS Databank Search	0	Pass One Match	5	b5°y8y9y12y14	1.924	0.0152	64217,
			1	1336.7	2	1336.7	-2.0E-4	-0.1352	5.5904	374	385	(K)INQFYGAPTAVR(L)		43.364	PLGS Databank Search	0	Pass One Match	6	b3y5y7y8y9y12	2.7392	0.0066	64217,
			1	1146.67	2	1146.66	-5.0E-4	-0.4134	5.4572	208	217	(K)VVITFNQGLR(G)		50.8521	PLGS Databank Search	0	Pass One Match	5	b2y6y7y8y10	3.7491	0.0159	64217,
			1	1100.6	2	1100.59	-6.0E-4	-0.5511	5.4075	597	606	(R)DANVVVNELK(L)		43.1662	PLGS Databank Search	0	Pass One Match	5	b2b3y5y6y10	2.5468	0.0084	64217,
			1	1244.6	2	1244.59	0.0027	2.1712	5.0758	531	541	(R)TEGGYYQITGR(M)		37.3022	PLGS Databank Search	0	Pass Two Match	5	b2y5*y6y9y11	9.2529	0.0106	64217,
			0	4932.23	3	4932.21	0.0224	4.5468	4.4109	251	295	(K)VPMGNLDIPLEQEMANEAPVCTPESMNSEDMLFMLYTSGSTGTPK(G)	Carbamidomethyl C (21)	103.656	PLGS Databank Search	0	Pass One Match	4	b10b17b17*y17°	7.6452	0.0207	64217,
		Accession	OK	Precursor MH+ (Da)	z	Peptide MH+ (Da)	MH+ Error (Da)	MH+ Error (ppm)	Score	Start	End	Sequence	Retention Time (min)	Query Tool	Intensity	Peptide Type	Products	BY Matches	Products RMS Mass Error (ppm)	Products RMS RT Error (min)	Protein ID
		NP_942075.1	1	1540.84	2	1540.83	0.0041	2.6526	5.1548	15	28	(K)VIQGSLDSLPQEVR(K)	49.7104	PLGS Databank Search	9877	Pass One Match	5	y5y7y8y11y14	3.537	0.0113	60717,
			0	1576.82	2	1576.82	-7.0E-4	-0.4613	4.9506	568	582	(K)GLGDVNVEELFGISK(E)	74.0186	PLGS Databank Search	10443	Pass One Match	5	y2y8y9y10y15	2.1121	0.014	60717,
			0	1698.88	2	1698.87	0.0038	2.225	4.9295	227	243	(R)EIISFGSGYGGNSLLGK(K)	61.3465	PLGS Databank Search	7862	Pass One Match	5	b2y10y12y14y17	4.6077	0.0129	60717,
			0	1804.92	2.11	1804.92	-0.0048	-2.6467	4.8682	325	342	(R)AINPENGFFGVAPGTSVK(T)	58.5766	PLGS Databank Search	6392	Pass Two Match	4	b9°y6y15y18	8.5952	0.016	60717,
			0	1544.87	1	1544.86	0.0054	3.4797	3.6579	88	100	(R)IESKTVIITQEQR(D)	103.695	PLGS Databank Search	19072	Missed Cleavage	3	b10*y10*y12	10.5153	0.0477	60717,

## Sheet: Band_C
	Table 2. Proteins and peptides identified in the gel band C (Superdex 200 purification stage) submitted to trypsin digestion and MS/MS analysis
	Identification was performed with the use of the ProteinLynx Global Server 2.4 software (Waters)
	OK column indicates whether the protein or peptide match has been determined as good (2), possible (1) or poor (0).
	OK	Accession	Entry	Description	mW (Da)	pI (pH)	PLGS Score	Peptides	Theoretical Peptides	Coverage (%)	Precursor RMS Mass Error (ppm)	Products	Digest Peptides	Modified Peptides	Products RMS Mass Error (ppm)	Products RMS RT Error (min)	Amount (fmol)	Amount (ngrams)	Protein ID
	2	NP_001099943.1	NP_001099943.1	3 hydroxybutyrate dehydrogenase type 2 Rattus norvegicus	27660	6.1719	16517	26	22	53.7255	2.4876	457	14	1	3.3839	0.0108688	0	0	54229
	2	NP_071966.1	NP_071966.1	ornithine aminotransferase mitochondrial precursor Rattus norvegicus	48302	6.5623	654.391	3	32	16.8565	5.3032	33	3	0	3.823	0.0149536	0	0	61588
Peptides
		Accession	OK	Precursor MH+ (Da)	z	Peptide MH+ (Da)	MH+ Error (Da)	MH+ Error (ppm)	Score	Start	End	Sequence	Modifications	Retention Time (min)	Query Tool	Intensity	Peptide Type	Products	BY Matches	Products RMS Mass Error (ppm)	Products RMS RT Error (min)	Protein ID
		NP_001099943.1	2	1560.81	2.12	1560.8	0.0043	2.7254	9.0596	53	65	(K)LQELENYPGIQTR(V)		45.3406	PLGS Databank Search	0	Pass One Match	52	b2b2*b3b3*b3°b4b4*b4°b5b5°b6b6*b6°b7b7*b7°b8b9b9*b10b10*b11b11*b12b13b13*y3y3*y3°y4y5y5*y6y6*y6°y7y7*y7°y8y8*y8°y9y9°y10y10*y10°y11y11°y12y12*y12°y13	2.2913	0.0116	54229,
			2	1307.65	1.97	1307.65	0.003	2.3163	8.9473	74	84	(R)QIDQFASEIEK(I)		45.9471	PLGS Databank Search	0	Pass One Match	42	b1b2b2*b3b3*b3°b4b4*b5b5*b5°b6b6*b6°b7°b8b8°b9°b10b10°b11b11°y1y2y2°y3y4y4°y5y5°y6y6°y7y7°y8y8*y8°y9y9*y9°y10y11	5.3152	0.0088	54229,
			2	1268.77	2	1268.77	0.0054	4.2583	8.9033	18	30	(K)VIVLTAAAQGIGR(A)		51.5367	PLGS Databank Search	0	Pass One Match	35	b2b3b4b5b5°b6b6°b7b7°b8b8°b9b10b11b13y1y2y3y4y5y5*y6y6*y7y7*y8y8*y9y9°y10y10°y11y11°y12y13	2.5489	0.0094	54229,
			2	1523.78	1.99	1523.77	0.0047	3.106	8.8858	135	149	(K)SGNIINMSSVASSIK(G)	Oxidation M (7)	43.0037	PLGS Databank Search	0	Variable Modification	48	b2b3b3°b4b4*b4°b5b5*b5°b6b6*b6°b7b7*b8b8*b9b9*b10b10°b11b11°b12b12°b13b14b14°b15*y1y2y3y4y4°y5y6y7y8y8°y9y10y10*y10°y11y11°y12y13y15y15*	3.0148	0.013	54229,
			2	1304.7	1.98	1304.7	0.0057	4.3496	8.8584	170	181	(K)SVAADFIQQGIR(C)		52.4372	PLGS Databank Search	0	Pass One Match	36	b2b3b3°b4b4°b5b5°b6b6°b7b7°b8b8°b9°b10b11b12y1y2y3y4y4*y5y5*y6y6*y7y7*y8y8*y9y9°y10y10°y11y12	2.9685	0.0077	54229,
			2	1992.86	2.22	1992.86	0.0052	2.6032	8.7	182	198	(R)CNCVCPGTVDTPSLQER(I)	Carbamidomethyl C (1), Carbamidomethyl C (3), Carbamidomethyl C (5)	40.9967	PLGS Databank Search	0	Pass One Match	38	b2b2*b3b3*b4b4*b5b5*b7b8b8°b9b9°b10b11b11*b17y1y2y3y3*y4y5y6y6*y7y8y8°y9y10y11y12y12°y13y13*y14y15y17	5.719	0.0099	54229,
			2	1073.59	1.97	1073.58	0.0047	4.3637	8.6146	43	52	(K)VIATDINEAK(L)		31.4886	PLGS Databank Search	0	Pass One Match	25	b1b2b3b4b5b8b10y1y2y3y3°y4y4*y4°y5y5*y6y6*y7y7°y8y8°y9y9°y10	2.3829	0.0102	54229,
			2	806.454	1.86	806.452	0.0017	2.0905	8.5683	31	38	(R)ASALAFAR(E)		37.649	PLGS Databank Search	0	Pass One Match	19	b2b2°b3b3°b4b4°b5b6b6°b8y1y2y3y4y5y6y7y7°y8	2.9465	0.0091	54229,
			2	772.495	1.89	772.493	0.0019	2.4387	8.5453	162	169	(K)AAVIGLTK(S)		34.9929	PLGS Databank Search	0	Pass One Match	18	b2b3b4b5b6b7b7°b8y3y3°y4y4°y5y5°y6y6°y7y8	1.7684	0.0168	54229,
			2	1507.78	2.01	1507.78	0.0057	3.8022	8.2054	135	149	(K)SGNIINMSSVASSIK(G)		55.4548	PLGS Databank Search	0	Pass One Match	20	b3b4b5b5*b6*b7b7*y1y3y4y5y7y8y9y10y10*y11y11*y12y15	3.8901	0.0076	54229,
			2	885.459	1.87	885.457	0.0021	2.4178	7.9325	118	124	(R)SMYLMIK(A)		50.9663	PLGS Databank Search	0	Pass One Match	6	y1y2y3y4y5y7	1.3474	0.0119	54229,
			2	2513.26	3.6	2513.25	0.0058	2.3248	7.8889	85	106	(K)IDVLFNVAGFVHHGTILDCEEK(D)	Carbamidomethyl C (19)	70.4911	PLGS Databank Search	0	Pass One Match	12	b2b3b4y4y9y14y15y16y17y18y19y22	1.8395	0.0098	54229,
			2	2615.37	3	2615.37	0.0043	1.6364	7.8459	43	65	(K)VIATDINEAKLQELENYPGIQTR(V)		58.1584	PLGS Databank Search	0	Missed Cleavage	4	b17y6y21y23	1.6643	0.0114	54229,
			2	1463.75	2.6	1463.75	0.0056	3.838	6.9675	73	84	(K)RQIDQFASEIEK(I)		42.6761	PLGS Databank Search	0	Missed Cleavage	9	b1b2b4b5b9y2y2°y5y12	3.7431	0.0104	54229,
			2	648.383	1.21	648.383	2.0E-4	0.3514	0	33	38	(S)ALAFAR(E)		37.6482	PLGS Databank Search	0	In Source Fragment	6	b2b3y3y4y5y6	1.3733	0.0072	54229,
			2	577.346	1	577.346	4.0E-4	0.7653	0	34	38	(A)LAFAR(E)		37.6488	PLGS Databank Search	0	In Source Fragment	4	b3y3y4y5	1.8585	0.0078	54229,
			2	464.262	1	464.262	0	0.0126	0	35	38	(L)AFAR(E)		37.6491	PLGS Databank Search	0	In Source Fragment	4	b2b3y3y4	1.0958	0.0015	54229,
			2	393.225	1	393.224	1.0E-4	0.3048	0	36	38	(A)FAR(E)		37.6487	PLGS Databank Search	0	In Source Fragment	1	y3	0.3048	6.0E-4	54229,
			2	890.428	1.63	890.425	0.0024	2.669	0	53	59	(K)LQELENY(P)		45.3428	PLGS Databank Search	0	In Source Fragment	18	y3°y4°y5°y6°b3b3*b3°b4b4*b4°b5b5°b6b6*b6°b7b7*b7°	1.9005	0.0109	54229,
			2	671.384	1.61	671.384	9.0E-4	1.3418	0	60	65	(Y)PGIQTR(V)		45.3444	PLGS Databank Search	0	In Source Fragment	17	b2b3b4b5b5°b6*y1y2y3y3*y3°y4y5y5*y6y6*y6°	1.7076	0.0122	54229,
			2	355.235	1	355.234	6.0E-4	1.7384	0	162	165	(K)AAVI(G)		34.9813	PLGS Databank Search	0	In Source Fragment	2	b3b4	3.631	0.0282	54229,
			2	701.456	1	701.456	7.0E-4	0.9949	0	163	169	(A)AVIGLTK(S)		34.9734	PLGS Databank Search	0	In Source Fragment	11	b4b5y3y3°y4y4°y5y5°y6y6°y7	1.6388	0.0126	54229,
			2	630.419	1.16	630.418	2.0E-4	0.336	0	164	169	(A)VIGLTK(S)		34.9889	PLGS Databank Search	0	In Source Fragment	14	b2b3b4y1y2y2°y3y3°y4y4°y5y5°y6y6°	1.4469	0.0111	54229,
			2	531.351	1	531.35	4.0E-4	0.8014	0	165	169	(V)IGLTK(S)		34.993	PLGS Databank Search	0	In Source Fragment	10	b2b3b4b4°y3y3°y4y4°y5y5°	6.7711	0.0143	54229,
			2	418.267	1	418.266	7.0E-4	1.6493	0	166	169	(I)GLTK(S)		34.9889	PLGS Databank Search	0	In Source Fragment	6	b3b3°y3y3°y4y4°	1.0793	0.0096	54229,
			2	788.443	2	788.441	0.0018	2.2202	0	31	38	(R)ASALAFAR(E)		37.6484	PLGS Databank Search	0	Neutral Loss (H2O)	0		0	0	54229,
		Accession	OK	Precursor MH+ (Da)	z	Peptide MH+ (Da)	MH+ Error (Da)	MH+ Error (ppm)	Score	Start	End	Sequence	Modifications	Retention Time (min)	Query Tool	Intensity	Peptide Type	Products	BY Matches	Products RMS Mass Error (ppm)	Products RMS RT Error (min)	Protein ID
		NP_071966.1	2	1810.99	2.81	1810.98	0.0052	2.8669	7.0063	256	271	(R)HQVLFIADEIQTGLAR(T)		62.5249	PLGS Databank Search	87246	Pass One Match	22	b2b2*b3b4b5b6b7b8b9y1y2y4y5y6y6*y7y8y9y10y12y14y16	2.6285	0.0149	61588,
			1	2178.14	2.88	2178.13	0.0099	4.5658	5.8356	332	351	(R)IAIAALEVLEEEHLAENADK(M)		65.5597	PLGS Databank Search	15020	Pass One Match	6	b2y15y16y17y18y20	1.8462	0.0085	61588,
			1	4083.1	4	4083.07	0.0304	7.4368	5.4981	218	255	(R)ALQDPNVAAFMVEPIQGEAGVIVPDPGYLTGVRELCTR(H)	Carbamidomethyl C (36)	77.6803	PLGS Databank Search	7325	Pass Two Match	5	b9b23*y1y15°y38	7.8722	0.0203	61588,
